# Supplementary material for: JAZ2/JAZ4-MYC2.1 module mediates MeJA-induced alleviation of chilling injury in peach fruit (Prunus persica)
Source: Hortic Res. 2025 Nov 3;13(2):uhaf295. doi: 10.1093/hr/uhaf295 (PMC12923268; doi:10.1093/hr/uhaf295)
Supplement: Web_Material_uhaf295 [file web_material_uhaf295.zip]

Archive with 2 entries (2 files):
- Supplemental figures.docx
- Supplemental Tables and data set1.xlsx
