# Supplementary material for: JAZ2/JAZ4-MYC2.1 module mediates MeJA-induced alleviation of chilling injury in peach fruit (Prunus persica)
Source: Hortic Res. 2025 Nov 3;13(2):uhaf295. doi: 10.1093/hr/uhaf295 (PMC12923268; doi:10.1093/hr/uhaf295)
Supplement: Web_Material_uhaf295 [file web_material_uhaf295.zip › Supplemental Tables and data set1.xlsx]

## Sheet: Supplemental Table S1
Supplementary Table S1 Summary of RNA-seq data
Sample name	Raw_reads	Raw_bases(G)	clean_reads	clean_bases(G)	error_rate(%)	Q20(%)	Q30(%)	GC(%)	Total reads	Mapped reads	Mapping rate(%)	Unique Mapped reads	Unique Mapping rate(%)
0d_1	41472850	6.22	40087162	6.01	0.02	98.6	97.32	45.85	40087162	38451932	95.92	37347376	93.17
0d_2	46463980	6.97	44569736	6.69	0.02	98.54	97.23	46.12	44569736	42862065	96.17	41600013	93.34
0d_3	48253164	7.24	45741588	6.86	0.02	98.69	97.6	46.16	45741588	43745265	95.64	42485514	92.88
MeJA_14d_1	46466782	6.97	44725272	6.71	0.02	98.54	97.25	45.46	44725272	43561399	97.4	41465535	92.71
MeJA_14d_2	49359188	7.4	46154558	6.92	0.02	98.52	97.24	46.51	46154558	44815698	97.1	42563337	92.22
MeJA_14d_3	42005622	6.3	40047136	6.01	0.02	98.25	96.66	45.5	40047136	38157657	95.28	36706452	91.66
MeJA_28d_1	44503008	6.68	42298416	6.34	0.02	98.54	97.14	46.33	42298416	40237756	95.13	37489830	88.63
MeJA_28d_2	40160224	6.02	40070744	6.01	0.02	98.5	97.12	46.22	40070744	38283676	95.54	35634929	88.93
MeJA_28d_3	42722508	6.41	40576528	6.09	0.02	98.6	97.28	46.3	40576528	38527526	94.95	35908338	88.5
Mock_7d_1	45106738	6.77	43288362	6.49	0.02	98.49	97.11	45.81	43288362	41185931	95.14	37903904	87.56
Mock_7d_2	44552462	6.68	42715180	6.41	0.02	98.59	97.31	46.14	42715180	40752811	95.41	37627533	88.09
Mock_7d_3	41823214	6.27	40059086	6.01	0.02	98.49	97.09	45.88	40059086	38156368	95.25	35173390	87.8
Mock_14d_1	46963114	7.04	42878988	6.43	0.02	98.54	97.26	45.46	42878988	40642511	94.78	37749287	88.04
Mock_14d_2	40906274	6.14	39151286	5.87	0.02	98.55	97.24	45.76	39151286	37338327	95.37	34757839	88.78
Mock_14d_3	43391196	6.51	40337004	6.05	0.02	98.62	97.45	45.92	40337004	38278499	94.9	35538357	88.1
Mock_21d_1	46752738	7.01	43876018	6.58	0.02	98.56	97.33	46.07	43876018	42231748	96.25	40736245	92.84
Mock_21d_2	44732056	6.71	41365628	6.2	0.02	98.5	97.23	45.31	41365628	40183336	97.14	38801187	93.8
Mock_21d_3	50190294	7.53	48860078	7.33	0.02	98.53	97.26	45.21	48860078	47462202	97.14	45838187	93.82
Mock_28d_1	43406312	6.51	42227250	6.33	0.02	98.47	97.14	45.59	42227250	41171472	97.5	39446096	93.41
Mock_28d_2	50220018	7.53	48614636	7.29	0.02	98.52	97.2	45.69	48614636	47228975	97.15	45187803	92.95
Mock_28d_3	43697800	6.55	41820904	6.27	0.02	98.49	97.17	45.9	41820904	40872685	97.73	39153681	93.62
MeJA_7d_1	40719078	6.11	39274548	5.89	0.02	98.63	97.37	45.89	39274548	37484509	95.44	34899826	88.86
MeJA_7d_2	44225510	6.63	41375078	6.21	0.02	98.49	97.09	45.52	41375078	39373709	95.16	36638778	88.55
MeJA_7d_3	41221408	6.18	39622964	5.94	0.02	98.63	97.41	45.66	39622964	37761220	95.3	34994717	88.32
MeJA_21d_1	50380698	7.56	48843412	7.33	0.02	98.55	97.27	45.5	48843412	47530477	97.31	45443214	93.04
MeJA_21d_2	39699310	5.95	38356912	5.75	0.02	98.59	97.34	45.44	38356912	37049970	96.59	35417740	92.34
MeJA_21d_3	50136636	7.52	48090428	7.21	0.02	98.51	97.2	45.25	48090428	46691892	97.09	44670998	92.89

## Sheet: Supplemental Table S2
Supplementary Table S2 Quality assessment of PpMYC2.1 DAP-seq data
Sample name	Raw_reads	Raw_bases(G)	clean_reads	clean_bases(G)	Q20(%)	Q30(%)	Total reads	Mapped reads	Unique Mapping rate(%)
PpMYC2.1 REP1	36634338	5.49515	36113986	5.39347	97.04	91.93	36113986	34757769	96.24
PpMYC2.1 REP2	28899922	4.33499	28593990	4.27448	97.31	91.77	28593990	27841168	97.37
Input	29940700	4.49111	29395772	4.37283	96.72	91.2	29395772	28340329	96.41

## Sheet: Supplemental Table S3
Supplementary Table S3 Accession numbers of genes used in this study
Gene name	Accession number
Prupe.4G187100	PpNAC1
Prupe.4G085900	PpARF6
Prupe.3G249400	PpSEP1
Prupe.7G234800	PpIAA1
Prupe.5G117800	PpERF61
Prupe.1G416800	PpHB.G7
Prupe.2G058400	PpEIL2
Prupe.2G058500	PpEIL3
Prupe.1G034300	PpETR2
Prupe.4G262200	PpPG1
Prupe.4G261900	PpPG2
Prupe.2G279800	PpPMEI
Prupe.5G105400	PpPG24
Prupe.1G060900	PpPL1
Prupe.2G176900	PpACS1
Prupe.3G209900	PpACO1
Prupe.2G195300	PpMYC2.2
Prupe.5G035400	PpMYC2.1
Prupe.2G184100	PpJAR1
Prupe.2G246000	PpCOI1
Prupe.7G194800	PpJAZ1
Prupe.7G189200	PpJAZ2
Prupe.5G235300	PpJAZ3
Prupe.1G331500	PpJAZ4
Prupe.3G037800	PpJAZ5
Prupe.1G578500	PpJAZ6
Prupe.4G082500	PpJAZ7
Prupe.3G188200	PpJAZ8
Prupe.1G218500	PpJAZ10
Prupe.6G235400	PpPAL1
Prupe.1G002900	PpCHS
Prupe.2G263900	PpCHI3
Prupe.1G355900	Pp4CL

## Sheet: Supplemental Table S4
Supplementary Table S4 Y2H screening library results for PpJAZ2
Number	Code in plate	Gene ID	Gene description
1	1	Prupe.1G208500	transcription factor HY5-like isoform X1
2	2	Prupe.1G270700	probable serine/threonine-protein kinase PBL3 isoform X2
3	3	Prupe.1G279200	serine/threonine-protein kinase STY8
4	5	Prupe.1G286400	alpha/beta-Hydrolases superfamily protein
5	6	Prupe.1G288900	cytochrome P450 78A5
6	7	Prupe.1G359300	thioredoxin-like protein CDSP32, chloroplastic
7	8	Prupe.1G412100	glycine dehydrogenase (decarboxylating), mitochondrial
8	10	Prupe.1G426400	NAD(P)-binding Rossmann-fold superfamily protein
9	11	Prupe.1G482600	vesicle-associated membrane protein 711
10	13	Prupe.2G181400	acidic endochitinase
11	14	Prupe.2G238800	ribulose bisphosphate carboxylase/oxygenase activase, chloroplastic isoform X1
12	15	Prupe.2G329200	growth-regulating factor 4 isoform X2
13	16	Prupe.3G285600	carbonic anhydrase, chloroplastic isoform X2
14	18	Prupe.4G002900	serine/threonine-protein kinase D6PKL2
15	19	Prupe.4G004800	heavy metal-associated isoprenylated plant protein 7
16	20	Prupe.4G021100	peroxidase 42
17	22	Prupe.4G028100	cysteine-rich repeat secretory protein 38
18	23	Prupe.4G080800	katanin p60 ATPase-containing subunit A-like 2 isoform X
19	25	Prupe.4G204200	polyubiquitin
20	26	Prupe.4G257800	O-acyltransferase WSD1
21	28	Prupe.4G258800	serine--glyoxylate aminotransferase
22	30	Prupe.5G008000	glyceraldehyde-3-phosphate dehydrogenase B, chloroplastic
23	32	Prupe.5G083700	protein TPX2 isoform X1
24	33	Prupe.5G163600	serine/threonine-protein kinase AFC2 isoform X3
25	35	Prupe.5G164100	cytochrome P450 71A1
26	37	Prupe.6G342800	GDP-mannose 3,5-epimerase 2
27	39	Prupe.7G045000	putative methyltransferase DDB_G0268948
28	41	Prupe.7G145900	oxygen-evolving enhancer protein 1, chloroplastic
29	43	Prupe.7G171700	rac-like GTP-binding protein ARAC1
30	45	Prupe.7G209600	WD-40 repeat-containing protein MSI4
31	47	Prupe.8G050800	putative arabinosyltransferase ARAD2
32	49	Prupe.7G094000	E3 ubiquitin-protein ligase PUB23
33	51	Prupe.8G083400	NADP-dependent D-sorbitol-6-phosphate dehydrogenase
34	59	Prupe.8G221700	probable methyltransferase PMT3

## Sheet: Supplemental Table S5
Supplementary Table S5 Y2H screening library results for PpJAZ4
Number	Code in plate	Gene ID	Gene description
1	1	Prupe.1G080500	endochitinase EP3
2	3	Prupe.1G080600	endochitinase EP3
3	5	Prupe.1G107000	S-adenosylmethionine synthase 5
4	6	Prupe.1G148700	glutamine synthetase leaf isozyme
5	7	Prupe.1G243000	glutamate--glyoxylate aminotransferase 2
6	11	Prupe.1G278900	ribulose-1,5 bisphosphate carboxylase/oxygenase large subunit N-methyltransferase
7	12	Prupe.1G279100	transmembrane emp24 domain-containing protein p24delta9
8	14	Prupe.1G367700	ATP sulfurylase 2
9	15	Prupe.1G398700	zinc finger protein CONSTANS-LIKE 4
10	16	Prupe.1G412100	glycine dehydrogenase (decarboxylating)
11	18	Prupe.1G431000	Granulin repeat cysteine protease family protein
12	21	Prupe.1G456200	proteasome subunit beta type-6
13	23	Prupe.1G457600	calcium homeostasis endoplasmic reticulum protein
14	25	Prupe.1G521200	phospho-2-dehydro-3-deoxyheptonate aldolase 1
15	27	Prupe.1G552200	ran-binding protein 10
16	29	Prupe.2G197200	UBP1-associated proteins 1A isoform X1
17	31	Prupe.2G238800	ribulose bisphosphate carboxylase/oxygenase activase
18	34	Prupe.3G020000	KH domain-containing protein HEN4
19	35	Prupe.3G039000	subtilisin-like protease SBT1.4
20	37	Prupe.3G162500	DELLA protein GAI
21	38	Prupe.3G186200	protein FAR-RED ELONGATED HYPOCOTYL 3
22	39	Prupe.3G214800	probable WRKY transcription factor 31
23	41	Prupe.3G217300	aconitate hydratase
24	45	Prupe.3G290600	WD repeat-containing protein 82 isoform X3
25	49	Prupe.4G004500	SNF1-related protein kinase regulatory subunit beta-2
26	51	Prupe.4G018500	aminomethyltransferase
27	52	Prupe.4G057500	magnesium-chelatase subunit ChlI, chloroplastic
28	54	Prupe.4G062200	low-temperature-induced cysteine proteinase
29	55	Prupe.4G083000	protease Do-like 5
30	57	Prupe.4G099800	ATP-dependent Clp protease proteolytic subunit 4
31	58	Prupe.4G138700	elongation factor 2
32	61	Prupe.4G220800	GDP-L-galactose phosphorylase 1
33	63	Prupe.5G011300	catalase
34	64	Prupe.5G011400	catalase
35	66	Prupe.5G039500	LOW QUALITY PROTEIN: ferredoxin-5
36	67	Prupe.5G235300	protein TIFY 6B isoform X2
37	71	Prupe.6G004700	transcription repressor MYB5
38	73	Prupe.6G049100	putative protein phosphatase 2C 26 isoform X2
39	75	Prupe.6G060700	phosphomethylpyrimidine synthase
40	76	Prupe.6G070800	ribulose bisphosphate carboxylase/oxygenase activase
41	78	Prupe.6G116900	UDP-D-apiose/UDP-D-xylose synthase 2
42	79	Prupe.6G135500	OTU domain-containing protein 5-B isoform X2
43	80	Prupe.6G191200	phospho-2-dehydro-3-deoxyheptonate aldolase 2
44	83	Prupe.6G288100	regulatory-associated protein of TOR 1
45	85	Prupe.6G302500	phytochrome A
46	86	Prupe.6G310800	importin subunit alpha-4
47	88	Prupe.6G327100	uncharacterized protein LOC18772193 isoform X2
48	89	Prupe.6G336900	WD repeat-containing protein 48
49	90	Prupe.6G342800	GDP-mannose 3,5-epimerase 2
50	92	Prupe.7G050900	thaumatin-like protein 2
51	94	Prupe.7G051200	glucan endo-1,3-beta-glucosidase
52	95	Prupe.7G051300	thaumatin-like protein 2
53	98	Prupe.7G064400	elongation factor family protein
54	99	Prupe.7G165200	UPF0183 protein At3g51130
55	100	Prupe.7G178500	endochitinase
56	101	Prupe.7G198500	thiol protease aleurain
57	103	Prupe.7G203400	phospholipid:diacylglycerol acyltransferase 1
58	104	Prupe.7G209600	WD-40 repeat-containing protein MSI4
59	105	Prupe.7G224200	ninja-family protein mc410
60	107	Prupe.7G236100	DELLA protein DWARF8
61	109	Prupe.7G264000	glycerate dehydrogenase
62	110	Prupe.8G070200	beta-ureidopropionase
63	112	Prupe.8G131600	cysteine proteinase RD21A
64	115	Prupe.8G166000	glycerate dehydrogenase
65	117	Prupe.8G174900	endochitinase 2-like
66	118	Prupe.8G176300	uncharacterized protein Pyn_25289

## Sheet: Supplemental Table S6
Supplementary Table S6 Primers used in this study
Purpose	Primer name	Sequence (5’-3’)	Tm value	Amplification efficiencies
qRT-PCR	PpActin_F	GATTCCGGTGCCCAGAAGT	59.5	96.35
qRT-PCR	PpActin_R	CCAGCAGCTTCCATTCCAA	59.2
qRT-PCR	PpMYC2.1_F	TGAACATGGCTCCCGTTACT	57.9	105.78
qRT-PCR	PpMYC2.1_R	TGAGCTCCCTGGTGAAGAAG	57.5
qRT-PCR	PpXTH2_F	CTCCAGGGGATTCACACACT	56.7	102.15
qRT-PCR	PpXTH2_R	CCTCCTCTCTCATGGCCAAT	58.8
qRT-PCR	PpPG2_F	CCATAGCCACTCCAGTCACA	59.2	98.42
qRT-PCR	PpPG2_R	TCGCGAAGAAAGAACGTTCC	60.4
qRT-PCR	PpPL1_F	ATGATCCTGTTAACCCCAGA	54.1	96.73
qRT-PCR	PpPL1_R	TCAATGGTCTTGAAGCTGTT	52.8
qRT-PCR	PpIAA1_F	ATGTAAAAGTGGGTGCAGAT	52	103.29
qRT-PCR	PpIAA1_R	TAAGGCTCTCAATAGCTCCT	51.4
qRT-PCR	PpERF61_F	CGTATAAGCTTCGAGGAGAG	52.3	91.56
qRT-PCR	PpERF61_R	ATCTAGCGCAATCTCCAAAA	55.4
qRT-PCR	PpHB.G7_F	ATAATCATCATGGGTCGTCG	55.4	103.84
qRT-PCR	PpHB.G7_R	GCTAAAGGGGTTGAAGATCA	54.5
qRT-PCR	PpPAL1_F	AGAGCCTGACCATTTCCCAA	59.4	100.67
qRT-PCR	PpPAL1_R	CCAAACACTCCAGCGTTCAA	59.3
qRT-PCR	PpCHS_F	CTCACTAAGCTCTTGGGCCT	56.4	99.21
qRT-PCR	PpCHS_R	AACTGTCAAGGTGGGTGTCA	55.4
qRT-PCR	PpCHI_F	CTGGGTCATGGGATCACTGA	58.3	104.3
qRT-PCR	PpCHI_R	GCACCCCATATTGAGACCCT	58.6
qRT-PCR	Pp4CL_F	GCTACGTCGATGAGGATGGA	58.2	95.08
qRT-PCR	Pp4CL_R	TCCGGCTTTCCTTACCACAT	59.6
qRT-PCR	q_SlActin_F	TGGTCGGAATGGGACAGAAG	60.4	108.57
qRT-PCR	q_SlActin_R	CTCAGTCAGGAGAACAGGGT	53.4
qRT-PCR	q_SlACS2_F	AAACCCCAACGGAGTTATCC	58.1	93.69
qRT-PCR	q_SlACS2_R	GCAATGGCCTTGAATGATTT	57.7
qRT-PCR	q_SlACO1_F	ACAAACAGACGGGACACGAA	58.4	101.44
qRT-PCR	q_SlACO1_R	AGCACTTGCAATTGGATCACT	57.3
qRT-PCR	q_SlPME1_F	AGGGCAGAGCAAGCATAACA	58.4	97.82
qRT-PCR	q_SlPME1_R	ACCCCTTGCCAATTTAAGCA	59.9
qRT-PCR	q_SlPL1_F	ATTGGTGGAAGTGCTGATCC	57	106.05
qRT-PCR	q_SlPL1_R	GTGCATCCTCGTGCTTTGTA	56.9
qRT-PCR	q_SlXTH3_F	AATTCTGCTGGCACTGTCAC	55.6	94.23
qRT-PCR	q_SlXTH3_R	GGCGTTCCGTCCACATAAAA	60.8
qRT-PCR	q-SlPAL-F	CTGGTGTGAAAGCTAGTAGTGA	52.6	104.16
qRT-PCR	q-SlPAL-R	TTCTATGAGACGTGTCACCAAA	55.7
qRT-PCR	q-SlCHI-F	CGGCGCAGGGAATAGAGGTTT	65.3	90.71
qRT-PCR	q-SlCHI-R	CCGTCAAGGGCAAGATCATAGTCAC	66.1
qRT-PCR	q-SlCHS2-F	GGCCGGCGATTCTAGATCA	60.8	102.59
qRT-PCR	q-SlCHS2-R	TTTCGGGCTTTAGGCTCAGTT	61
qRT-PCR	q-SlMYB12-F	ATGCCGGATTATTGAGATGCG	62.5	91.84
qRT-PCR	q-SlMYB12-R	GCTATCAACTTTTCGACTTAGATGAGAG	61.5
Y1H	PpMYC2.1-pGADT7-F	gccatggaggccagtgaattcATGACGGACTATCGGATACCGC	62.9
Y1H	PpMYC2.1-pGADT7-R	cagctcgagctcgatggatccTTACCGGGAGTCGCCGAT	60.9
Y1H	PpPG2-promoter-pAbAi-F	cttgaattcgagctcggtaccATGTTTAACATGGAAAAATAGGAGTGG	61.9
Y1H	PpPG2-promoter-pAbAi-R	agcacatgcctcgaggtcgacAAAAGTTGGAGAATTTTTTATATGTTCC	60.4
Y1H	PpXTH2-promoter-pAbAi-F	cttgaattcgagctcggtaccGTTAAAAAAAATTTGTAGGGTACCCTAA	60.6
Y1H	PpXTH2-promoter-pAbAi-R	agcacatgcctcgaggtcgacATTCTTAAAGGTTTACCAAAGTTTTTTATT	60.6
Y1H	PpPL1-promoter-pAbAi-F	cttgaattcgagctcggtaccTTCCCTGCTTTTCTGTCTTTGTT	60.2
Y1H	PpPL1-promoter-pAbAi-R	agcacatgcctcgaggtcgacAAAGGGCTGAAGGCTTTGGC	63.3
Y1H	PpIAA1-promoter-pAbAi-F	cttgaattcgagctcggtaccAGCTGTGGCTGGCTCATTCTG	62.6
Y1H	PpIAA1-promoter-pAbAi-R	agcacatgcctcgaggtcgacTAGATCAGTTATCAAGTCATATCAGTGTCTC	60.9
Y1H	PpERF61-promoter-pAbAi-F	cttgaattcgagctcggtaccTTGAACCATTCAATGTTAAACAAGTTG	62.1
Y1H	PpERF61-promoter-pAbAi-R	agcacatgcctcgaggtcgacTCCTACCATTGAATATTGATGTGACC	61.5
Y1H	PpHB.G7-promoter-pAbAi-F	cttgaattcgagctcggtaccTTAAATTCAAAGCAAAAGGAAAAAGA	61.1
Y1H	PpHB.G7-promoter-pAbAi-R	agcacatgcctcgaggtcgacGTCGGCTGGCCTTAAAGCC	62.2
Y1H	PpPAL1-promoter-pAbAi-F	cttgaattcgagctcggtaccGTTAATTACCAAAAACCCAGATGGG	62.6
Y1H	PpPAL1-promoter-pAbAi-R	agcacatgcctcgaggtcgacCGTGTCTGGTAATGCAATTTAAAAT	60.2
Y1H	PpCHS-promoter-pAbAi-F	cttgaattcgagctcggtaccTGCCATAATGATCCTACCACGTT	61.2
Y1H	PpCHS-promoter-pAbAi-R	agcacatgcctcgaggtcgacCAGACAATTAAACTTTGAATTCTGGC	61.2
Y1H	PpCHI-promoter-pAbAi-F	cttgaattcgagctcggtaccGAGTCGTTTTATAATGAGGGGGTC	60.5
Y1H	PpCHI-promoter-pAbAi-R	agcacatgcctcgaggtcgacGGGATACATGAAACAGTCACACCA	61.3
Y1H	Pp4CL-promoter-pAbAi-F	cttgaattcgagctcggtaccACATAACATACAATAATTTATTTTAATATGTGTGG	62.4
Y1H	Pp4CL-promoter-pAbAi-R	agcacatgcctcgaggtcgacTTTTTGTTTGTTGGTCGAATCCA	62.2
DLR	PpMYC2.1-62-Sk-F	gataagcttgatatcgaattcATGACGGACTATCGGATACCGC	62.9
DLR	PpMYC2.1-62-Sk-R	cgctctagaactagtggatccTTACCGGGAGTCGCCGAT	60.9
DLR	PpJAZ2-62-Sk-F	gataagcttgatatcgaattcATGGAAGAAAAATCTCAAGCTGGT	60.8
DLR	PpJAZ2-62-Sk-R	cgctctagaactagtggatccTCAAGCTGGGTAGGCAGTAGCA	62.6
DLR	PpJAZ4-62-Sk-F	gataagcttgatatcgaattcATGGAGAGGGATTTCTTGGGTT	60.8
DLR	PpJAZ4-62-Sk-R	cgctctagaactagtggatccTCATTGTTGTTCTCCCTGCTGG	62.4
DLR	PpERF61_LUC_F	gtcgacggtatcgataagcttTGTACAGAGAATGTTGTTAGGAATCCA	61.6
DLR	PpERF61_LUC_R	tgtttttggcgtcttccatggAGTTTTGGTAAAAAATTGAAGCAAAT	60.2
DLR	PpHB.G7_LUC_F	gtcgacggtatcgataagcttATAATTATCACCCTTAAGAATCAATTCAA	60.7
DLR	PpHB.G7_LUC_R	tgtttttggcgtcttccatggCTCTCTCTAGAAATTTAAAACTCAGCTAGC	61.4
DLR	PpIAA1_LUC_F	gtcgacggtatcgataagcttTTCTCATGTTCCCCTCAAATTTATT	60.8
DLR	PpIAA1_LUC_R	tgtttttggcgtcttccatggGTTGATTAGTAAGTATGCTGTCCCAAA	60.9
DLR	PpPG2_LUC_F	gtcgacggtatcgataagcttCTCTTTCTCTTTTGTTTAAAGCTTTGTG	61.8
DLR	PpPG2_LUC_R	tgtttttggcgtcttccatggTTGCGGATGAAAATGAGAGAGA	60
DLR	PpPL1_LUC_F	gtcgacggtatcgataagcttTTATGTATAGACAGTACTTAAACGTATTTACTGC	61.2
DLR	PpPL1_LUC_R	tgtttttggcgtcttccatggTGCAATCTCTCTCTGTGTTGCTG	60.6
DLR	PpXTH2_LUC_F	gtcgacggtatcgataagcttATCTATGAATGAAGACCTAAAAAACAGAT	60
DLR	PpXTH2_LUC_R	tgtttttggcgtcttccatggTTGATCTTCAATCAATCATGAGCA	60
DLR	PpPAL1_LUC_F	gtcgacggtatcgataagcttCGTGTCTGGTAATGCAATTTAAAAT	60.2
DLR	PpPAL1_LUC_R	tgtttttggcgtcttccatggGTTAATTACCAAAAACCCAGATGGG	62.6
DLR	PpCHS_LUC_F	gtcgacggtatcgataagcttTTAAGTGCATTTCCGGTCCATT	61.3
DLR	PpCHS_LUC_R	tgtttttggcgtcttccatggTTTCAACTGATCAACTCAAACAAAAG	60.2
DLR	PpCHI3_LUC_F	gtcgacggtatcgataagcttACGGTATAGCCGCCCGGC	65.3
DLR	PpCHI3_LUC_R	tgtttttggcgtcttccatggCTTAGCGTGGCTGTGAGTTTTG	60.4
DLR	Pp4CL_LUC_F	gtcgacggtatcgataagcttATTGCAGAGAAAATTGAAACAAGAGA	61.2
DLR	Pp4CL_LUC_R	tgtttttggcgtcttccatggCACAATTTGCAATTTAGGATTAAATTAG	60.5
Transgenic tomato	PpMYC2.1_GFP_Flag_F	cgggggactcttgaccaATGACGGACTATCGGATACC	53.8
Transgenic tomato	PpMYC2.1_GFP_Flag_R	cgtcatccttgtagtcggtCCGGGAGTCGCCGATTTTCG	69.3
prokaryotic expression	PpMYC2.1_His_F	gaacagattggtggtggatccATGACGGACTATCGGATACCGC	62.9
prokaryotic expression	PpMYC2.1_His_R	gtggtggtggtggtgctcgagCCGGGAGTCGCCGATTTT	63
Silencing	TRV2_PpMYC2.1_F	gtgagtaaggttaccgaattcATGACGGACTATCGGATACCGC	62.9
Silencing	TRV2_PpMYC2.1_R	cgtgagctcggtaccggatccGGCGTAGGTCCAGCTCTCACG	64.4
LCI	PpJAZ2_CLuc_F	tacgcgtcccggggcggtaccATGGAAGAAAAATCTCAAGCTGGT	60.8
LCI	PpJAZ2_CLuc_R	acgaaagctctgcaggtcgacTCAAGCTGGGTAGGCAGTAGCA	62.6
LCI	PpJAZ4_CLuc_F	tacgcgtcccggggcggtaccATGGAGAGGGATTTCTTGGGTT	60.8
LCI	PpJAZ4_CLuc_R	acgaaagctctgcaggtcgacTCATTGTTGTTCTCCCTGCTGG	62.4
LCI	PpMYC2.1_NLuc_F	acgggggacgagctcggtaccATGACGGACTATCGGATACCGC	62.9
LCI	PpMYC2.1_NLuc_R	cgcgtacgagatctggtcgacCCGGGAGTCGCCGATTTT	63
Y2H	PpMYC2.1_BD_F	atggccatggaggccgaattcATGACGGACTATCGGATACCGC	62.9
Y2H	PpMYC2.1_BD_R	atgcggccgctgcaggtcgacTTACCGGGAGTCGCCGAT	60.9
Y2H	PpJAZ2_AD_F	gccatggaggccagtgaattcATGGAAGAAAAATCTCAAGCTGGT	60.8
Y2H	PpJAZ2_AD_R	cagctcgagctcgatggatccTCAAGCTGGGTAGGCAGTAGCA	62.6
Y2H	PpJAZ4_AD_F	gccatggaggccagtgaattcATGGAGAGGGATTTCTTGGGTT	60.8
Y2H	PpJAZ4_AD_R	cagctcgagctcgatggatccTCATTGTTGTTCTCCCTGCTGG	62.4
BiFC	pSPYNE_PpMYC2.1_F	tggcgcgccactagtggatccATGACGGACTATCGGATACCGC	62.9
BiFC	pSPYNE_PpMYC2.1_R	agcggtaccctcgaggtcgacCCGGGAGTCGCCGATTTT	63
BiFC	pSPYNE_PpJAZ4_F	tggcgcgccactagtggatccATGGAGAGGGATTTCTTGGGTT	60.8
BiFC	pSPYNE_PpJAZ4_R	agcggtaccctcgaggtcgacTTGTTGTTCTCCCTGCTGGG	60.7
BiFC	pSPYCE_PpJAZ2_F	tggcgcgccactagtggatccATGGAAGAAAAATCTCAAGCTGGT	60.8
BiFC	pSPYCE_PpJAZ2_R	agcggtaccctcgaggtcgacTCAAGCTGGGTAGGCAGTAGCA	62.6
Subcellular localization	PpMYC2.1_GFP_F	atacaccaaatcgactctagaATGACGGACTATCGGATACCGC	62.9
Subcellular localization	PpMYC2.1_GFP_R	gcccttgctcaccatggtaccCCGGGAGTCGCCGATTTT	63
Subcellular localization	PpJAZ2_GFP_F	atacaccaaatcgactctagaATGGAAGAAAAATCTCAAGCTGGT	60.8
Subcellular localization	PpJAZ2_GFP_R	gcccttgctcaccatggtaccGCTGGGTAGGCAGTAGCAGAAC	60.9
Subcellular localization	PpJAZ4_GFP_F	atacaccaaatcgactctagaATGGAGAGGGATTTCTTGGGTT	60.8
Subcellular localization	PpJAZ4_GFP_R	gcccttgctcaccatggtaccTTGTTGTTCTCCCTGCTGGG	60.7
Co-IP	PpMYC2.1_Flag_F	atacaccaaatcgactctagaATGACGGACTATCGGATACCGC	62.9
Co-IP	PpMYC2.1_Flag_R	gcccttgctcaccatggtaccCCGGGAGTCGCCGATTTT	63
EMSA	PpERF61_F	ACAAGTTGAGCATGTGTACCCAATTGCT
EMSA	PpERF61_R	AGCAATTGGGTACACATGCTCAACTTGT
EMSA	PpERF61_mut_F	ACAAGTTGAGAAAAAATACCCAATTGCT
EMSA	PpERF61_mut_R	AGCAATTGGGTATTTTTTCTCAACTTGT
EMSA	PpHB.G7_F	GTGGCGTGAGAACACGTGTGGCCGTTACGC
EMSA	PpHB.G7_R	GCGTAACGGCCACACGTGTTCTCACGCCAC
EMSA	PpHB.G7_mut_F	GTGGCGTGAGAAAAAAAATGGCCGTTACGC
EMSA	PpHB.G7_mut_R	GCGTAACGGCCATTTTTTTTCTCACGCCAC
EMSA	PpIAA1_F	AGTAGTTGGCACGTGTTATAAATAATA
EMSA	PpIAA1_R	TATTATTTATAACACGTGCCAACTACT
EMSA	PpIAA1_mut_F	AGTAGTTGGAAAAAATTATAAATAATA
EMSA	PpIAA1_mut_R	TATTATTTATAATTTTTTCCAACTACT
EMSA	PpPG2_F	GACAACAATTCCACATGTCCTATGTTTATTG
EMSA	PpPG2_R	CAATAAACATAGGACATGTGGAATTGTTGTC
EMSA	PpPG2_mut_F	GACAACAATTCAAAAAATCCTATGTTTATTG
EMSA	PpPG2_mut_R	CAATAAACATAGGATTTTTTGAATTGTTGTC
EMSA	PpPL1_F	CACACACTCACATGTTGCTAAATT
EMSA	PpPL1_R	AATTTAGCAACATGTGAGTGTGTG
EMSA	PpPL1_mut_F	CACACACTAAAAAATTGCTAAATT
EMSA	PpPL1_mut_R	AATTTAGCAATTTTTTAGTGTGTG
EMSA	PpXTH2_F	TGAGGCGCACATGGAACAAAATTAG
EMSA	PpXTH2_R	CTAATTTTGTTCCATGTGCGCCTCA
EMSA	PpXTH2_mut_F	TGAGGCGAAAAAAGAACAAAATTAG
EMSA	PpXTH2_mut_R	CTAATTTTGTTCTTTTTTCGCCTCA
EMSA	PpPAL1_F	GGCAACCACATGGATGAATTGTTAT
EMSA	PpPAL1_R	ATAACAATTCATCCATGTGGTTGCC
EMSA	PpPAL1_mut_F	GGCAACAAAAAAGATGAATTGTTAT
EMSA	PpPAL1_mut_R	ATAACAATTCATCTTTTTTGTTGCC
EMSA	PpCHS_F	AGAAAACCACGTGGGACAAAACCCTAGA
EMSA	PpCHS_R	TCTAGGGTTTTGTCCCACGTGGTTTTCT
EMSA	PpCHS_mut_F	AGAAAACAAAAAAGGACAAAACCCTAGA
EMSA	PpCHS_mut_R	TCTAGGGTTTTGTCCTTTTTTGTTTTCT
EMSA	PpCHI_F	CATCTACCCACGTGTTCAACAATTCAA
EMSA	PpCHI_R	TTGAATTGTTGAACACGTGGGTAGATG
EMSA	PpCHI_mut_F	CATCTACCAAAAAATTCAACAATTCAA
EMSA	PpCHI_mut_R	TTGAATTGTTGAATTTTTTGGTAGATG
EMSA	Pp4CL_F	GCATGGGACACACGTGTTCAAATACTTGTATGA
EMSA	Pp4CL_R	TCATACAAGTATTTGAACACGTGTGTCCCATGC
EMSA	Pp4CL_mut_F	GCATGGGACAAAAAAATTCAAATACTTGTATGA
EMSA	Pp4CL_mut_R	TCATACAAGTATTTGAATTTTTTTGTCCCATGC

## Sheet: Supplemental Data Set1
Supplemental Data Set1. Target genes of PpMYC2.1 identified by DAP-seq
Gene_ID	annotation	mean_-log10(pvalue)	mean_fold_enrichment	mean_-log10(qvalue)	Description
Prupe.4G237100	Promoter (<=1kb)	51.5621	5.9928	46.919	ONI13676.1|hypothetical protein PRUPE_4G237100 [Prunus persica]
Prupe.2G075900	Distal Intergenic	68.1171	5.91835	63.2869	XP_020412611.1|uncharacterized protein LOC18779968 isoform X2 [Prunus persica]
Prupe.6G189300	Promoter (<=1kb)	55.1094	5.58471	50.4185	ONI02301.1|hypothetical protein PRUPE_6G189300 [Prunus persica]
Prupe.4G140800	Distal Intergenic	71.2511	5.58242	66.3906	ONI12045.1|hypothetical protein PRUPE_4G140800 [Prunus persica]
Prupe.6G177600	Distal Intergenic	40.4471	5.56126	36.0074	ONI02116.1|hypothetical protein PRUPE_6G177600 [Prunus persica]
Prupe.2G129000	Distal Intergenic	39.9838	5.51265	35.5545	ONI22440.1|hypothetical protein PRUPE_2G129000 [Prunus persica]
Prupe.7G015600	Distal Intergenic	46.9282	5.37174	42.3608	ONH94426.1|hypothetical protein PRUPE_7G015600 [Prunus persica]
Prupe.1G204300	Distal Intergenic	48.5807	5.26368	43.9824	ONI29600.1|hypothetical protein PRUPE_1G204300 [Prunus persica]
Prupe.1G149500	Promoter (<=1kb)	38.2681	5.26274	33.8945	ONI28581.1|hypothetical protein PRUPE_1G149500 [Prunus persica]
Prupe.6G242600	Downstream (1-2kb)	41.154	5.24123	36.7002	XP_007205280.1|60S ribosomal protein L4 [Prunus persica]
Prupe.6G155100	Intron (Prupe.6G155100.1.v2.1/Prupe.6G155100.v2.1, intron 5 of 6)	37.9507	5.19198	33.6174	XP_007206449.1|L-ascorbate oxidase [Prunus persica]
Prupe.2G042500	Distal Intergenic	40.3549	5.19025	35.9532	XP_007219001.1|probable inorganic phosphate transporter 1-5 [Prunus persica]
Prupe.6G168100	Distal Intergenic	38.9025	5.1714	34.504	XP_007208382.2|systemin receptor SR160 [Prunus persica]
Prupe.6G110000	Intron (Prupe.6G110000.1.v2.1/Prupe.6G110000.v2.1, intron 1 of 2)	37.4335	5.1117	33.0695	ONI00898.1|hypothetical protein PRUPE_6G110000 [Prunus persica]
Prupe.1G040800	Distal Intergenic	35.7544	5.03758	31.5198	ONI26710.1|hypothetical protein PRUPE_1G040800 [Prunus persica]
Prupe.6G121000	Downstream (<1kb)	34.4171	5.03338	30.185	ONI01091.1|hypothetical protein PRUPE_6G121000 [Prunus persica]
Prupe.5G120700	Distal Intergenic	45.2418	5.01365	40.7283	ONI07439.1|hypothetical protein PRUPE_5G120700 [Prunus persica]
Prupe.1G142200	Promoter (1-2kb)	35.4633	4.9988	31.2352	ONI28429.1|hypothetical protein PRUPE_1G142200 [Prunus persica]
Prupe.1G150700	Distal Intergenic	33.2391	4.98414	29.0265	ONI28602.1|hypothetical protein PRUPE_1G150700 [Prunus persica]
Prupe.6G176900	Promoter (<=1kb)	34.1529	4.97569	29.9545	ONI02098.1|hypothetical protein PRUPE_6G176900 [Prunus persica]
Prupe.1G072400	Distal Intergenic	33.7057	4.97305	29.4735	XP_007226492.1|senescence-specific cysteine protease SAG39 [Prunus persica]
Prupe.3G174400	Promoter (1-2kb)	33.1979	4.97069	29.0855	ONI17689.1|hypothetical protein PRUPE_3G174400 [Prunus persica]
Prupe.3G111100	Distal Intergenic	33.0074	4.92905	28.8668	ONI16624.1|hypothetical protein PRUPE_3G111100 [Prunus persica]
Prupe.8G048000	Distal Intergenic	33.0078	4.92819	28.8183	ONH90344.1|hypothetical protein PRUPE_8G048000 [Prunus persica]
Prupe.8G045700	Intron (Prupe.8G045700.1.v2.1/Prupe.8G045700.v2.1, intron 1 of 6)	34.9543	4.91409	30.6803	XP_020426415.1|uncharacterized protein LOC18766325 isoform X2 [Prunus persica]
Prupe.2G062600	Distal Intergenic	32.1524	4.89872	27.983	ONI21384.1|hypothetical protein PRUPE_2G062600 [Prunus persica]
Prupe.7G168300	Intron (Prupe.7G168300.2.v2.1/Prupe.7G168300.v2.1, intron 3 of 4)	34.5106	4.87611	30.2584	XP_007202107.1|naringenin,2-oxoglutarate 3-dioxygenase [Prunus persica]
Prupe.1G263700	Promoter (1-2kb)	31.4898	4.86039	27.3528	ONI30633.1|hypothetical protein PRUPE_1G263700 [Prunus persica]
Prupe.3G188400	Promoter (1-2kb)	33.0817	4.84612	28.8797	XP_020416157.1|7-deoxyloganetin glucosyltransferase-like [Prunus persica]
Prupe.4G275700	Intron (Prupe.4G275700.1.v2.1/Prupe.4G275700.v2.1, intron 19 of 24)	31.145	4.83325	27.0286	ONI14322.1|hypothetical protein PRUPE_4G275700 [Prunus persica]
Prupe.8G156900	Distal Intergenic	33.145	4.83319	28.991	ONH92129.1|hypothetical protein PRUPE_8G156900 [Prunus persica]
Prupe.5G028400	Distal Intergenic	33.2362	4.83163	29.0681	ONI05913.1|hypothetical protein PRUPE_5G028400 [Prunus persica]
Prupe.6G225900	Promoter (<=1kb)	31.4524	4.82381	27.3058	XP_007205063.1|metal transporter Nramp3 [Prunus persica]
Prupe.5G162300	Promoter (<=1kb)	34.9305	4.81943	30.6575	XP_007209411.1|28 kDa ribonucleoprotein, chloroplastic [Prunus persica]
Prupe.8G125100	Downstream (<1kb)	33.0284	4.80942	28.837	XP_007199307.1|ethylene-responsive transcription factor ERF109 [Prunus persica]
Prupe.2G089900	Intron (Prupe.2G089900.2.v2.1/Prupe.2G089900.v2.1, intron 8 of 8)	32.5686	4.7941	28.3834	XP_007219015.1|glucomannan 4-beta-mannosyltransferase 9 [Prunus persica]
Prupe.7G070800	Downstream (1-2kb)	30.7286	4.79014	26.6179	ONH95444.1|hypothetical protein PRUPE_7G070800 [Prunus persica]
Prupe.6G290700	Distal Intergenic	33.26	4.78574	29.0906	XP_020422471.1|CBL-interacting serine/threonine-protein kinase 14 [Prunus persica]
Prupe.1G376600	Promoter (1-2kb)	32.4977	4.77832	28.4504	XP_020410806.1|auxilin-like protein 1 isoform X2 [Prunus persica]
Prupe.1G453200	Promoter (<=1kb)	31.9788	4.77745	27.8143	XP_020410418.1|GTP-binding protein At2g22870 [Prunus persica]
Prupe.3G020000	Promoter (1-2kb)	29.8672	4.71224	25.8264	XP_007214945.1|KH domain-containing protein HEN4 [Prunus persica]
Prupe.2G025500	Distal Intergenic	42.3231	4.69697	37.8785	ONI20616.1|hypothetical protein PRUPE_2G025500 [Prunus persica]
Prupe.2G175700	Promoter (<=1kb)	30.634	4.69575	26.5973	ONI23218.1|hypothetical protein PRUPE_2G175700 [Prunus persica]
Prupe.1G492700	Promoter (<=1kb)	31.4017	4.68466	27.3326	XP_007222599.1|N-glycosylase/DNA lyase OGG1 [Prunus persica]
Prupe.1G342900	Intron (Prupe.1G342900.1.v2.1/Prupe.1G342900.v2.1, intron 6 of 12)	29.3137	4.66959	25.2783	ONI31982.1|hypothetical protein PRUPE_1G342900 [Prunus persica]
Prupe.6G295700	Promoter (<=1kb)	29.9878	4.64379	26.0018	ONI03991.1|hypothetical protein PRUPE_6G295700 [Prunus persica]
Prupe.2G101200	Distal Intergenic	38.9826	4.63999	34.5795	ONI22001.1|hypothetical protein PRUPE_2G101200 [Prunus persica]
Prupe.1G205300	Promoter (<=1kb)	30.6328	4.62521	26.5347	XP_007227229.2|uncharacterized protein LOC18793734 [Prunus persica]
Prupe.3G188200	Promoter (<=1kb)	34.2824	4.62293	30.0644	ONI17963.1|hypothetical protein PRUPE_3G188200 [Prunus persica]
Prupe.1G542900	Distal Intergenic	31.2848	4.62078	27.1943	XP_020424666.1|protein FAM135B [Prunus persica]
Prupe.1G177100	Promoter (1-2kb)	30.4609	4.60886	26.3665	XP_007222537.1|eukaryotic translation initiation factor 3 subunit H [Prunus persica]
Prupe.6G248000	Downstream (1-2kb)	31.9789	4.6059	27.8397	ONI03273.1|hypothetical protein PRUPE_6G248000 [Prunus persica]
Prupe.8G173800	Promoter (1-2kb)	29.3011	4.59454	25.4301	XP_007199782.1|lysine histidine transporter-like 8 [Prunus persica]
Prupe.2G043600	Distal Intergenic	28.768	4.59345	24.7737	XP_007218070.1|protein LNK3 [Prunus persica]
Prupe.7G093300	Promoter (1-2kb)	32.6077	4.59229	28.5016	XP_007202247.1|putative deoxyribonuclease TATDN1 isoform X2 [Prunus persica]
Prupe.7G019800	Downstream (1-2kb)	29.2977	4.58802	25.349	XP_007204532.2|uncharacterized protein LOC18770408 [Prunus persica]
Prupe.1G091600	Promoter (<=1kb)	29.2609	4.58551	25.1669	XP_007222196.2|uncharacterized protein LOC18793725 [Prunus persica]
Prupe.8G047100	Distal Intergenic	28.2722	4.58416	24.2986	ONH90333.1|hypothetical protein PRUPE_8G047100 [Prunus persica]
Prupe.1G232800	Distal Intergenic	29.0103	4.57797	24.9916	XP_007223247.1|uncharacterized protein At3g61260 [Prunus persica]
Prupe.1G260400	Promoter (<=1kb)	30.7578	4.57	26.7207	XP_007223059.2|IAA-amino acid hydrolase ILR1-like 1 [Prunus persica]
Prupe.3G283100	Promoter (<=1kb)	31.1518	4.56312	27.0429	XP_020414623.1|methyl-CpG-binding domain-containing protein 9 [Prunus persica]
Prupe.5G201900	Distal Intergenic	29.738	4.56019	25.7476	ONI08813.1|hypothetical protein PRUPE_5G201900 [Prunus persica]
Prupe.2G045700	Distal Intergenic	29.1294	4.55541	25.3315	XP_007221047.1|65-kDa microtubule-associated protein 5 [Prunus persica]
Prupe.3G132300	Distal Intergenic	29.1243	4.55501	25.2008	XP_007198936.1|uncharacterized protein LOC18766023 [Prunus persica]
Prupe.8G197900	Promoter (1-2kb)	26.1135	4.54586	22.2041	XP_007200098.1|uncharacterized protein LOC18766884 [Prunus persica]
Prupe.8G192400	Promoter (1-2kb)	26.1135	4.54586	22.2041	ONH92736.1|hypothetical protein PRUPE_8G192400 [Prunus persica]
Prupe.1G526800	Promoter (<=1kb)	31.0419	4.54209	26.95	XP_007222244.1|pyridoxine/pyridoxamine 5&apos;-phosphate oxidase 1, chloroplastic [Prunus persica]
Prupe.4G233100	Distal Intergenic	27.9462	4.54106	24.0088	ONI13607.1|hypothetical protein PRUPE_4G233100 [Prunus persica]
Prupe.6G138600	Promoter (1-2kb)	27.5903	4.52987	23.6634	ONI01429.1|hypothetical protein PRUPE_6G138600 [Prunus persica]
Prupe.7G047300	Distal Intergenic	27.5835	4.52588	23.6567	XP_007202521.1|probable calcium-binding protein CML36 [Prunus persica]
Prupe.6G297800	Promoter (<=1kb)	30.4835	4.52474	26.4731	XP_007207403.1|NADH dehydrogenase [ubiquinone] 1 alpha subcomplex subunit 1 [Prunus persica]
Prupe.8G088400	Promoter (1-2kb)	29.6439	4.51976	25.6797	XP_007199664.1|DNA replication licensing factor MCM4 [Prunus persica]
Prupe.1G324800	Downstream (<1kb)	28.6464	4.51952	24.6548	XP_007226210.2|probable aquaporin NIP-type [Prunus persica]
Prupe.2G092100	Promoter (<=1kb)	30.9951	4.51802	26.9002	XP_007220236.1|conserved oligomeric Golgi complex subunit 4 [Prunus persica]
Prupe.5G120700	Distal Intergenic	27.2886	4.51072	23.3956	ONI07439.1|hypothetical protein PRUPE_5G120700 [Prunus persica]
Prupe.3G293400	Promoter (1-2kb)	25.8802	4.50662	21.9903	XP_007215509.1|uncharacterized protein LOC18781737 isoform X1 [Prunus persica]
Prupe.8G046400	Distal Intergenic	29.0535	4.5059	25.1094	XP_007200298.1|cytochrome P450 78A7 [Prunus persica]
Prupe.8G239900	Promoter (<=1kb)	28.376	4.50113	24.596	XP_007198995.2|ent-copalyl diphosphate synthase, chloroplastic [Prunus persica]
Prupe.6G151400	Distal Intergenic	27.729	4.49395	23.8737	ONI01656.1|hypothetical protein PRUPE_6G151400 [Prunus persica]
Prupe.7G035300	Distal Intergenic	28.0989	4.49018	24.1542	ONH94853.1|hypothetical protein PRUPE_7G035300 [Prunus persica]
Prupe.1G506000	Promoter (<=1kb)	30.5208	4.48468	26.5067	XP_007223806.1|transmembrane protein 50 homolog [Prunus persica]
Prupe.2G309700	Promoter (<=1kb)	29.5816	4.47502	25.5465	ONI25567.1|hypothetical protein PRUPE_2G309700 [Prunus persica]
Prupe.2G241500	Promoter (<=1kb)	27.0382	4.46926	23.1815	XP_007220445.1|protein DA1-related 2 isoform X1 [Prunus persica]
Prupe.1G444400	Promoter (1-2kb)	29.1043	4.46669	25.1554	XP_007224635.2|uncharacterized protein LOC18792196 isoform X2 [Prunus persica]
Prupe.6G166800	Distal Intergenic	27.3147	4.46469	23.5858	XP_020422915.1|crossover junction endonuclease EME1B isoform X1 [Prunus persica]
Prupe.3G070000	Promoter (<=1kb)	31.135	4.46203	27.1865	ONI15935.1|hypothetical protein PRUPE_3G070000 [Prunus persica]
Prupe.1G293800	Intron (Prupe.1G293800.1.v2.1/Prupe.1G293800.v2.1, intron 4 of 7)	26.6396	4.45231	22.837	XP_007224355.2|uncharacterized protein LOC18790883 [Prunus persica]
Prupe.1G317300	Distal Intergenic	26.9305	4.45163	23.0657	XP_020422373.1|putative uncharacterized protein DDB_G0268364 [Prunus persica]
Prupe.3G134200	Distal Intergenic	28.0656	4.44743	24.1471	ONI17039.1|hypothetical protein PRUPE_3G134200 [Prunus persica]
Prupe.4G157200	Distal Intergenic	26.3839	4.43727	22.5859	ONI12323.1|hypothetical protein PRUPE_4G157200, partial [Prunus persica]
Prupe.8G131900	Distal Intergenic	28.7093	4.43557	24.712	XP_007199910.1|cyclin-D3-1 [Prunus persica]
Prupe.3G125600	Downstream (<1kb)	30.9063	4.43086	26.8424	ONI16855.1|hypothetical protein PRUPE_3G125600 [Prunus persica]
Prupe.1G300600	Intron (Prupe.1G300500.1.v2.1/Prupe.1G300500.v2.1, intron 27 of 34)	28.0925	4.43081	24.1305	ONI31239.1|hypothetical protein PRUPE_1G300600 [Prunus persica]
Prupe.1G545700	Promoter (<=1kb)	26.3097	4.42929	22.4945	XP_007223585.1|ethylene-responsive transcription factor ERF021 [Prunus persica]
Prupe.3G194500	Distal Intergenic	28.0254	4.42874	24.0734	XP_007215444.1|zinc finger protein CONSTANS-LIKE 9 isoform X1 [Prunus persica]
Prupe.5G093600	Promoter (<=1kb)	27.7735	4.4272	23.8775	ONI06992.1|hypothetical protein PRUPE_5G093600 [Prunus persica]
Prupe.1G237100	Distal Intergenic	26.5831	4.42449	22.7382	XP_020415687.1|vinorine synthase-like [Prunus persica]
Prupe.4G194100	Distal Intergenic	26.6023	4.4205	22.7659	XP_020416961.1|(-)-alpha-pinene synthase-like isoform X1 [Prunus persica]
Prupe.1G263800	Promoter (1-2kb)	28.6338	4.41974	24.6754	XP_007223344.1|transcription factor bHLH79 [Prunus persica]
Prupe.2G010600	Promoter (<=1kb)	26.069	4.41012	22.2994	XP_007218410.2|uncharacterized protein LOC18786192 [Prunus persica]
Prupe.3G153700	Distal Intergenic	26.2227	4.40932	22.3904	ONI17355.1|hypothetical protein PRUPE_3G153700, partial [Prunus persica]
Prupe.1G557400	Downstream (2-3kb)	26.2275	4.40134	22.3991	ONI35856.1|hypothetical protein PRUPE_1G557400 [Prunus persica]
Prupe.6G200600	Distal Intergenic	26.2549	4.39335	22.4383	ONI02472.1|hypothetical protein PRUPE_6G200600 [Prunus persica]
Prupe.1G510000	Promoter (1-2kb)	26.5211	4.39257	22.6784	XP_020411049.1|early endosome antigen 1 [Prunus persica]
Prupe.8G064100	Distal Intergenic	27.0116	4.39215	23.1853	XP_007200523.1|protein EXORDIUM-like 2 [Prunus persica]
Prupe.1G231100	Distal Intergenic	30.2519	4.38834	26.225	ONI30093.1|hypothetical protein PRUPE_1G231100 [Prunus persica]
Prupe.4G198000	Promoter (<=1kb)	25.8882	4.38218	22.0809	ONI13021.1|hypothetical protein PRUPE_4G198000 [Prunus persica]
Prupe.1G486300	Downstream (<1kb)	27.1096	4.38058	23.4323	XP_007224904.1|pentatricopeptide repeat-containing protein At1g08070, chloroplastic [Prunus persica]
Prupe.6G257500	Promoter (<=1kb)	33.6369	4.37945	29.4099	XP_007206527.1|probable WRKY transcription factor 49 [Prunus persica]
Prupe.1G260500	Promoter (1-2kb)	26.4139	4.37511	22.5797	XP_007226656.1|peroxidase 41 [Prunus persica]
Prupe.3G132300	Distal Intergenic	27.9261	4.37274	23.9896	XP_007198936.1|uncharacterized protein LOC18766023 [Prunus persica]
Prupe.1G227400	Distal Intergenic	25.896	4.3702	22.0949	ONI30038.1|hypothetical protein PRUPE_1G227400 [Prunus persica]
Prupe.1G398300	Promoter (1-2kb)	26.2721	4.3676	22.3518	XP_007223172.1|protein ENHANCED DISEASE RESISTANCE 2-like [Prunus persica]
Prupe.5G118400	Intron (Prupe.5G118400.1.v2.1/Prupe.5G118400.v2.1, intron 13 of 20)	28.2553	4.36728	24.3998	XP_007211290.1|long chain acyl-CoA synthetase 4 isoform X2 [Prunus persica]
Prupe.4G234300	Downstream (<1kb)	25.5852	4.36302	21.8081	XP_020417089.1|thioredoxin Y1, chloroplastic [Prunus persica]
Prupe.7G020000	Promoter (1-2kb)	27.8988	4.36276	24.0958	XP_007202600.1|nascent polypeptide-associated complex subunit alpha-like protein 1 [Prunus persica]
Prupe.1G153000	Intron (Prupe.1G153000.1.v2.1/Prupe.1G153000.v2.1, intron 1 of 2)	26.6989	4.36219	22.8335	ONI28646.1|hypothetical protein PRUPE_1G153000 [Prunus persica]
Prupe.3G008000	Promoter (<=1kb)	27.5737	4.36097	23.6991	ONI14781.1|hypothetical protein PRUPE_3G008000 [Prunus persica]
Prupe.4G138300	Distal Intergenic	27.9491	4.34675	24.0516	XP_007213898.1|feruloyl CoA ortho-hydroxylase 1 [Prunus persica]
Prupe.2G094700	Promoter (<=1kb)	27.3196	4.33955	23.4088	XP_007220263.1|uncharacterized protein LOC18785869 [Prunus persica]
Prupe.1G238500	Distal Intergenic	25.2531	4.33198	21.5321	XP_007225998.1|RING-H2 finger protein ATL47 [Prunus persica]
Prupe.1G166700	Distal Intergenic	27.4431	4.33164	23.6227	ONI28884.1|hypothetical protein PRUPE_1G166700, partial [Prunus persica]
Prupe.3G279900	Downstream (<1kb)	28.8858	4.33084	24.8864	ONI19436.1|hypothetical protein PRUPE_3G279900 [Prunus persica]
Prupe.7G252900	Promoter (<=1kb)	27.6639	4.32759	23.7343	XP_007203754.1|uncharacterized protein LOC18771799 [Prunus persica]
Prupe.3G046600	Distal Intergenic	26.1242	4.32388	22.3016	ONI15511.1|hypothetical protein PRUPE_3G046600 [Prunus persica]
Prupe.3G058600	Distal Intergenic	25.7358	4.32328	21.9459	XP_007215591.1|auxin-responsive protein IAA26 [Prunus persica]
Prupe.1G101200	Promoter (<=1kb)	25.8957	4.32204	22.099	XP_007223989.1|pentatricopeptide repeat-containing protein At3g57430, chloroplastic [Prunus persica]
Prupe.1G571100	Distal Intergenic	25.0039	4.31672	21.2914	ONI36131.1|hypothetical protein PRUPE_1G571100 [Prunus persica]
Prupe.6G192800	Distal Intergenic	25.4742	4.31546	21.7019	XP_007208029.1|protein SCAI [Prunus persica]
Prupe.7G020800	Distal Intergenic	29.8025	4.31501	25.7545	ONH94522.1|hypothetical protein PRUPE_7G020800 [Prunus persica]
Prupe.6G100800	Distal Intergenic	25.1486	4.31452	21.4007	ONI00655.1|hypothetical protein PRUPE_6G100800 [Prunus persica]
Prupe.2G001600	Promoter (<=1kb)	28.1521	4.31395	24.2148	XP_020413270.1|uncharacterized protein LOC18784612 [Prunus persica]
Prupe.4G160300	Promoter (<=1kb)	24.941	4.30873	21.2187	XP_007199826.1|protein transport protein Sec61 subunit alpha [Prunus persica]
Prupe.1G199900	Distal Intergenic	26.8908	4.30734	23.0651	XP_007227112.1|probable peroxidase 26 [Prunus persica]
Prupe.3G161600	Promoter (<=1kb)	25.788	4.30711	22.106	XP_007214952.1|uncharacterized protein LOC18781902 [Prunus persica]
Prupe.4G216500	Intron (Prupe.4G216500.1.v2.1/Prupe.4G216500.v2.1, intron 13 of 35)	24.0536	4.30483	20.2996	XP_007214518.2|DNA mismatch repair protein MSH5 isoform X3 [Prunus persica]
Prupe.2G086400	Distal Intergenic	27.8328	4.30083	23.9074	XP_007220166.1|putative calcium-transporting ATPase 13, plasma membrane-type [Prunus persica]
Prupe.5G000100	Distal Intergenic	24.9012	4.30075	21.1701	XP_007210323.1|uncharacterized aarF domain-containing protein kinase At1g79600, chloroplastic [Prunus persica]
Prupe.3G011100	Promoter (1-2kb)	27.0296	4.29887	23.2076	ONI14832.1|hypothetical protein PRUPE_3G011100 [Prunus persica]
Prupe.7G190200	Distal Intergenic	25.5424	4.29882	21.808	ONH97437.1|hypothetical protein PRUPE_7G190200 [Prunus persica]
Prupe.3G080400	Distal Intergenic	26.2279	4.29781	22.4467	ONI16138.1|hypothetical protein PRUPE_3G080400 [Prunus persica]
Prupe.1G470100	Downstream (<1kb)	26.01	4.29561	22.2277	XP_007224749.2|uncharacterized protein LOC18791347 [Prunus persica]
Prupe.1G085900	Downstream (1-2kb)	27.3902	4.2949	23.4859	XP_007226745.1|auxin-responsive protein IAA33 [Prunus persica]
Prupe.1G561200	Distal Intergenic	25.5276	4.29167	21.8059	XP_007224835.1|WAT1-related protein At1g25270 [Prunus persica]
Prupe.2G224300	Distal Intergenic	25.8721	4.28648	22.0844	ONI24113.1|hypothetical protein PRUPE_2G224300 [Prunus persica]
Prupe.8G007400	Distal Intergenic	26.1575	4.28627	22.3497	XP_020426039.1|uncharacterized protein LOC18767390 [Prunus persica]
Prupe.2G067700	Distal Intergenic	26.5005	4.28571	22.6502	ONI21465.1|hypothetical protein PRUPE_2G067700 [Prunus persica]
Prupe.6G168600	Distal Intergenic	24.6546	4.28557	20.9634	XP_020422597.1|uncharacterized protein LOC18772520 isoform X1 [Prunus persica]
Prupe.3G306500	Promoter (<=1kb)	27.9163	4.28287	23.9989	ONI19943.1|hypothetical protein PRUPE_3G306500 [Prunus persica]
Prupe.5G000700	Distal Intergenic	28.2089	4.27691	24.308	ONI05305.1|hypothetical protein PRUPE_5G000700, partial [Prunus persica]
Prupe.2G175000	Promoter (<=1kb)	26.5675	4.27175	22.7139	XP_007217954.1|soyasaponin III rhamnosyltransferase [Prunus persica]
Prupe.8G202600	Intron (Prupe.8G202600.1.v2.1/Prupe.8G202600.v2.1, intron 2 of 5)	32.2702	4.27041	28.1285	XP_020425356.1|uncharacterized protein LOC109950571 isoform X1 [Prunus persica]
Prupe.6G103700	Promoter (<=1kb)	24.5636	4.26961	20.8579	ONI00741.1|hypothetical protein PRUPE_6G103700 [Prunus persica]
Prupe.8G031900	Distal Intergenic	27.8248	4.26077	23.8824	XP_007200759.2|egg cell-secreted protein 1.1 [Prunus persica]
Prupe.6G091900	Distal Intergenic	26.1537	4.25624	22.389	XP_007208583.1|protein NRT1/ PTR FAMILY 2.6 [Prunus persica]
Prupe.2G227800	Downstream (<1kb)	23.46	4.25579	19.7424	ONI24168.1|hypothetical protein PRUPE_2G227800 [Prunus persica]
Prupe.8G030500	Distal Intergenic	25.3552	4.24865	21.6338	ONH90022.1|hypothetical protein PRUPE_8G030500 [Prunus persica]
Prupe.6G094300	Distal Intergenic	25.7613	4.24792	22.0009	ONI00551.1|hypothetical protein PRUPE_6G094300 [Prunus persica]
Prupe.1G236700	Distal Intergenic	27.6911	4.24723	23.7775	XP_020411604.1|vinorine synthase-like [Prunus persica]
Prupe.5G017000	Distal Intergenic	52.3847	4.246	47.7451	XP_020418925.1|serine/arginine repetitive matrix protein 2 [Prunus persica]
Prupe.6G176300	Distal Intergenic	27.8156	4.24363	24.0855	AHL68407.1|putative MYB106 [Prunus persica]
Prupe.2G076800	Distal Intergenic	24.2401	4.24247	20.5614	ONI21629.1|hypothetical protein PRUPE_2G076800 [Prunus persica]
Prupe.3G031000	Promoter (1-2kb)	24.2401	4.24247	20.5614	ONI15220.1|hypothetical protein PRUPE_3G031000 [Prunus persica]
Prupe.7G068900	Distal Intergenic	24.2401	4.24247	20.5614	XP_007202662.1|zinc finger A20 and AN1 domain-containing stress-associated protein 8 [Prunus persica]
Prupe.1G191600	Promoter (1-2kb)	25.3825	4.23686	21.6321	ONI29291.1|hypothetical protein PRUPE_1G191600 [Prunus persica]
Prupe.4G194100	Distal Intergenic	23.9347	4.23572	20.1864	XP_020416961.1|(-)-alpha-pinene synthase-like isoform X1 [Prunus persica]
Prupe.5G021500	Promoter (<=1kb)	26.2875	4.2321	22.5499	ONI05727.1|hypothetical protein PRUPE_5G021500 [Prunus persica]
Prupe.2G174900	Distal Intergenic	25.6881	4.23156	21.9017	ONI23203.1|hypothetical protein PRUPE_2G174900 [Prunus persica]
Prupe.6G062100	Exon (Prupe.6G062100.1.v2.1/Prupe.6G062100.v2.1, exon 3 of 3)	24.0335	4.23129	20.3988	XP_020422279.1|acyl-coenzyme A thioesterase 13 isoform X2 [Prunus persica]
Prupe.2G191300	Distal Intergenic	24.3911	4.21958	20.7214	XP_007219802.2|uncharacterized protein LOC18787186 [Prunus persica]
Prupe.1G047900	Distal Intergenic	24.2627	4.21852	20.6018	ONI26819.1|hypothetical protein PRUPE_1G047900 [Prunus persica]
Prupe.6G050700	Promoter (<=1kb)	25.1226	4.21676	21.4126	XP_020420993.1|transcription initiation factor TFIID subunit 15b [Prunus persica]
Prupe.6G177400	Distal Intergenic	23.9194	4.21532	20.2685	XP_007205563.1|uncharacterized protein LOC18773301 isoform X1 [Prunus persica]
Prupe.8G002400	Distal Intergenic	23.9056	4.21133	20.2539	XP_020426274.1|B2 protein isoform X1 [Prunus persica]
Prupe.2G129400	Promoter (<=1kb)	26.6945	4.2069	22.8305	XP_007204029.1|ethylene-responsive transcription factor 2 [Prunus persica]
Prupe.2G063300	Distal Intergenic	43.4559	4.20359	38.9594	ONI21397.1|hypothetical protein PRUPE_2G063300 [Prunus persica]
Prupe.2G159300	Promoter (<=1kb)	26.4857	4.20338	22.6503	ONI22929.1|hypothetical protein PRUPE_2G159300 [Prunus persica]
Prupe.5G232200	Downstream (<1kb)	26.6503	4.2031	22.7947	XP_007209568.1|ras-related protein RABA6a [Prunus persica]
Prupe.8G056700	Distal Intergenic	25.3594	4.20195	21.6004	XP_020425135.1|TMV resistance protein N [Prunus persica]
Prupe.4G244700	Distal Intergenic	27.5142	4.20013	23.6152	XP_007212150.1|DNA-directed RNA polymerase II subunit RPB7 [Prunus persica]
Prupe.5G144400	Promoter (1-2kb)	23.8998	4.19935	20.2547	XP_007209284.1|transcription factor bHLH137 [Prunus persica]
Prupe.7G036800	Distal Intergenic	24.445	4.19855	20.8315	ONH94876.1|hypothetical protein PRUPE_7G036800 [Prunus persica]
Prupe.1G204900	Distal Intergenic	23.8028	4.19636	20.2345	ONI29606.1|hypothetical protein PRUPE_1G204900 [Prunus persica]
Prupe.3G058500	Promoter (<=1kb)	23.6526	4.19616	20.035	ONI15742.1|hypothetical protein PRUPE_3G058500 [Prunus persica]
Prupe.1G514500	Distal Intergenic	23.9661	4.19563	20.3151	ONI35082.1|hypothetical protein PRUPE_1G514500 [Prunus persica]
Prupe.6G171900	Promoter (1-2kb)	23.9097	4.19536	20.2684	ONI01998.1|hypothetical protein PRUPE_6G171900 [Prunus persica]
Prupe.3G058800	Intron (Prupe.3G058800.1.v2.1/Prupe.3G058800.v2.1, intron 3 of 4)	24.4697	4.19414	20.8113	XP_007215671.1|clavaminate synthase-like protein At3g21360 [Prunus persica]
Prupe.6G014900	Promoter (<=1kb)	25.528	4.18895	21.7658	XP_020420880.1|protein NRT1/ PTR FAMILY 7.1 isoform X2 [Prunus persica]
Prupe.2G101900	Distal Intergenic	26.1376	4.18637	22.3386	XP_020413613.1|TMV resistance protein N isoform X1 [Prunus persica]
Prupe.3G150100	Distal Intergenic	23.5849	4.18419	19.9611	XP_007216214.2|uncharacterized protein LOC18782925 [Prunus persica]
Prupe.7G037500	Promoter (1-2kb)	23.5849	4.18419	19.9611	XP_020424257.1|probable disease resistance protein At4g27220 isoform X3 [Prunus persica]
Prupe.6G319200	Promoter (<=1kb)	23.5742	4.1802	19.9497	XP_007207578.1|ribonuclease MC [Prunus persica]
Prupe.6G135900	Distal Intergenic	25.0569	4.18018	21.4121	ONI01375.1|hypothetical protein PRUPE_6G135900 [Prunus persica]
Prupe.7G144900	Promoter (<=1kb)	29.7206	4.17773	25.6012	ONH96670.1|hypothetical protein PRUPE_7G144900 [Prunus persica]
Prupe.7G266600	Intron (Prupe.7G266600.2.v2.1/Prupe.7G266600.v2.1, intron 2 of 14)	23.565	4.17762	19.9751	XP_020424147.1|uncharacterized protein LOC18769100 isoform X2 [Prunus persica]
Prupe.4G042400	Promoter (<=1kb)	27.7821	4.17467	23.9038	XP_007212134.1|uncharacterized protein LOC18781028 [Prunus persica]
Prupe.4G120000	Intron (Prupe.4G120000.1.v2.1/Prupe.4G120000.v2.1, intron 1 of 3)	26.2691	4.17369	22.4603	XP_007214777.1|peroxidase 7 [Prunus persica]
Prupe.1G078700	Promoter (<=1kb)	23.8631	4.17302	20.2488	XP_020426019.1|putative inactive cadmium/zinc-transporting ATPase HMA3 [Prunus persica]
Prupe.2G190100	Distal Intergenic	23.5708	4.17221	19.9498	ONI23464.1|hypothetical protein PRUPE_2G190100 [Prunus persica]
Prupe.2G008800	Promoter (1-2kb)	25.2641	4.17181	21.5354	XP_007220441.1|probable inactive ATP-dependent zinc metalloprotease FTSHI 4, chloroplastic [Prunus persica]
Prupe.1G027900	Intron (Prupe.1G027800.1.v2.1/Prupe.1G027800.v2.1, intron 9 of 12)	25.5816	4.17082	21.8111	XP_007225252.1|protein transport protein SEC23 [Prunus persica]
Prupe.1G159200	Promoter (1-2kb)	24.1472	4.16742	20.564	XP_020424765.1|uncharacterized protein LOC18793225 isoform X2 [Prunus persica]
Prupe.7G152200	Promoter (<=1kb)	25.0871	4.16564	21.359	XP_007204372.1|uncharacterized protein LOC18770950 [Prunus persica]
Prupe.3G284600	Promoter (<=1kb)	23.5912	4.16423	19.9802	ONI19550.1|LOW QUALITY PROTEIN: hypothetical protein PRUPE_3G284600 [Prunus persica]
Prupe.3G157100	Downstream (2-3kb)	27.9619	4.16262	24.0321	XP_007216848.1|ethylene-responsive transcription factor ERF053 [Prunus persica]
Prupe.4G139200	Intron (Prupe.4G139200.1.v2.1/Prupe.4G139200.v2.1, intron 1 of 2)	22.6077	4.16232	18.9703	ONI12003.1|hypothetical protein PRUPE_4G139200 [Prunus persica]
Prupe.6G086600	Promoter (<=1kb)	23.2865	4.16104	19.6904	XP_008222785.1|PREDICTED: 60S ribosomal protein L35-like [Prunus mume]
Prupe.4G287900	Distal Intergenic	23.6104	4.16024	20.0053	XP_020418561.1|protein DYAD isoform X1 [Prunus persica]
Prupe.8G063100	Downstream (1-2kb)	25.0581	4.1571	21.3228	XP_007201632.1|auxin-responsive protein SAUR36 [Prunus persica]
Prupe.1G515000	Intron (Prupe.1G515000.1.v2.1/Prupe.1G515000.v2.1, intron 3 of 6)	24.5755	4.15709	20.8873	XP_007223162.1|uncharacterized protein LOC18788722 [Prunus persica]
Prupe.1G269400	Promoter (1-2kb)	26.3316	4.15705	22.5451	ONI30724.1|hypothetical protein PRUPE_1G269400 [Prunus persica]
Prupe.5G223100	Promoter (1-2kb)	27.4907	4.15467	23.6744	ONI09196.1|hypothetical protein PRUPE_5G223100 [Prunus persica]
Prupe.6G033600	Promoter (<=1kb)	25.0957	4.15269	21.3553	XP_007205832.1|probable calcium-binding protein CML21 [Prunus persica]
Prupe.2G062300	Distal Intergenic	23.6669	4.15225	20.0737	ONI21380.1|hypothetical protein PRUPE_2G062300 [Prunus persica]
Prupe.1G244200	Distal Intergenic	25.084	4.15046	21.3802	XP_007226725.2|beta-arabinofuranosyltransferase RAY1 [Prunus persica]
Prupe.2G091200	Distal Intergenic	25.0202	4.15014	21.4687	ONI21820.1|hypothetical protein PRUPE_2G091200 [Prunus persica]
Prupe.4G068100	Promoter (1-2kb)	24.1057	4.14916	20.4816	XP_020417594.1|heat stress transcription factor A-4c [Prunus persica]
Prupe.1G166100	Distal Intergenic	23.246	4.14906	19.6499	ONI28878.1|hypothetical protein PRUPE_1G166100, partial [Prunus persica]
Prupe.8G133600	Distal Intergenic	23.7043	4.14825	20.1187	ONH91728.1|hypothetical protein PRUPE_8G133600 [Prunus persica]
Prupe.1G184200	Distal Intergenic	24.8361	4.14669	21.2168	ONI29160.1|hypothetical protein PRUPE_1G184200 [Prunus persica]
Prupe.3G091300	Distal Intergenic	24.282	4.14549	20.6561	ONI16312.1|hypothetical protein PRUPE_3G091300 [Prunus persica]
Prupe.3G115300	Intron (Prupe.3G115300.1.v2.1/Prupe.3G115300.v2.1, intron 3 of 4)	26.4142	4.14525	22.6805	XP_007215699.2|peroxidase P7 [Prunus persica]
Prupe.7G147100	Promoter (1-2kb)	24.0766	4.14506	20.4394	XP_020423847.1|protein DA1-related 1 isoform X1 [Prunus persica]
Prupe.1G493200	Promoter (<=1kb)	24.3437	4.14452	20.6672	XP_007221820.2|protein CELLULOSE SYNTHASE INTERACTIVE 3 [Prunus persica]
Prupe.7G149100	Promoter (<=1kb)	23.3569	4.14374	19.825	XP_007203879.1|anthocyanidin 3-O-glucosyltransferase 5 [Prunus persica]
Prupe.7G124600	Promoter (<=1kb)	25.617	4.13513	21.8343	XP_020423494.1|UDP-glycosyltransferase 73C1 [Prunus persica]
Prupe.3G144800	Distal Intergenic	23.5674	4.13419	19.9485	XP_007217120.2|uncharacterized protein LOC18784516 [Prunus persica]
Prupe.2G279700	Promoter (<=1kb)	22.9745	4.13389	19.4065	XP_007218426.1|21 kDa protein [Prunus persica]
Prupe.1G448100	Promoter (<=1kb)	25.129	4.13267	21.3834	XP_007225376.1|uncharacterized protein LOC18791608 [Prunus persica]
Prupe.7G039800	Exon (Prupe.7G039800.1.v2.1/Prupe.7G039800.v2.1, exon 2 of 3)	27.8777	4.1314	23.9926	XP_007202904.1|transcription factor ORG2 [Prunus persica]
Prupe.1G129300	Promoter (<=1kb)	27.4015	4.12621	23.6539	XP_007223360.1|probable polygalacturonase [Prunus persica]
Prupe.7G017300	Distal Intergenic	23.08	4.12513	19.522	XP_007204887.1|protein NRT1/ PTR FAMILY 5.10 [Prunus persica]
Prupe.1G119800	Distal Intergenic	22.9241	4.12451	19.3691	ONI28058.1|hypothetical protein PRUPE_1G119800 [Prunus persica]
Prupe.7G190700	Intron (Prupe.7G190700.1.v2.1/Prupe.7G190700.v2.1, intron 2 of 3)	24.0344	4.12423	20.3816	XP_007203752.1|pectinesterase [Prunus persica]
Prupe.1G121200	Distal Intergenic	26.4503	4.12094	22.6912	ONI28072.1|hypothetical protein PRUPE_1G121200 [Prunus persica]
Prupe.1G287200	Distal Intergenic	22.8162	4.12078	19.2911	XP_007222031.1|probable inactive purple acid phosphatase 1 [Prunus persica]
Prupe.8G030600	Distal Intergenic	26.1498	4.11881	22.4585	ONH90024.1|hypothetical protein PRUPE_8G030600 [Prunus persica]
Prupe.6G322700	Promoter (<=1kb)	26.8117	4.11866	22.9378	XP_020421074.1|uncharacterized protein LOC18775569 [Prunus persica]
Prupe.2G073100	Promoter (1-2kb)	23.3727	4.1186	19.7693	ONI21565.1|hypothetical protein PRUPE_2G073100 [Prunus persica]
Prupe.5G070000	Intron (Prupe.5G070000.1.v2.1/Prupe.5G070000.v2.1, intron 2 of 4)	26.9042	4.11813	23.0536	ONI06611.1|hypothetical protein PRUPE_5G070000 [Prunus persica]
Prupe.1G139300	Promoter (<=1kb)	22.9226	4.11393	19.3575	ONI28357.1|hypothetical protein PRUPE_1G139300 [Prunus persica]
Prupe.4G068700	Exon (Prupe.4G068700.1.v2.1/Prupe.4G068700.v2.1, exon 5 of 5)	26.4989	4.11295	22.6532	XP_007211782.1|aquaporin NIP1-1 [Prunus persica]
Prupe.3G127000	Intron (Prupe.3G127000.1.v2.1/Prupe.3G127000.v2.1, intron 8 of 14)	23.5749	4.1102	19.9559	XP_007213791.2|acyl-coenzyme A oxidase 3, peroxisomal [Prunus persica]
Prupe.6G125000	Distal Intergenic	25.2957	4.10771	21.5589	XP_020421258.1|probable LRR receptor-like serine/threonine-protein kinase At1g53440 [Prunus persica]
Prupe.4G259900	Promoter (1-2kb)	22.9721	4.10668	19.4191	XP_007212738.2|palmitoyl-monogalactosyldiacylglycerol delta-7 desaturase, chloroplastic [Prunus persica]
Prupe.5G090200	Promoter (<=1kb)	27.0292	4.10581	23.2902	XP_007210188.1|dehydration-responsive element-binding protein 1A [Prunus persica]
Prupe.1G363100	Downstream (1-2kb)	23.4913	4.10513	19.8764	XP_020416183.1|uncharacterized protein LOC18791837 [Prunus persica]
Prupe.5G027600	Promoter (<=1kb)	24.7986	4.10344	21.2566	XP_007211260.1|protein SUPPRESSOR OF GENE SILENCING 3 [Prunus persica]
Prupe.1G477400	Distal Intergenic	22.64	4.10276	19.0992	XP_020410348.1|BURP domain-containing protein 5 [Prunus persica]
Prupe.7G031300	Promoter (<=1kb)	25.8593	4.10217	22.0592	ONH94804.1|hypothetical protein PRUPE_7G031300 [Prunus persica]
Prupe.6G191200	Distal Intergenic	22.6207	4.09876	19.0787	XP_007208468.1|phospho-2-dehydro-3-deoxyheptonate aldolase 2, chloroplastic [Prunus persica]
Prupe.7G067500	Exon (Prupe.7G067500.1.v2.1/Prupe.7G067500.v2.1, exon 1 of 14)	23.6054	4.09638	19.9883	ONH95387.1|hypothetical protein PRUPE_7G067500 [Prunus persica]
Prupe.4G088500	Promoter (<=1kb)	24.0286	4.09157	20.3922	XP_007214564.1|ABC transporter C family member 2 [Prunus persica]
Prupe.1G513200	Intron (Prupe.1G513200.1.v2.1/Prupe.1G513200.v2.1, intron 5 of 7)	23.2886	4.09152	19.7051	XP_007225247.1|probable beta-D-xylosidase 7 [Prunus persica]
Prupe.1G230200	Distal Intergenic	22.8889	4.0892	19.3274	XP_007227491.1|geraniol 8-hydroxylase [Prunus persica]
Prupe.1G428600	Intron (Prupe.1G428600.1.v2.1/Prupe.1G428600.v2.1, intron 3 of 4)	22.7196	4.08581	19.0732	ONI33500.1|hypothetical protein PRUPE_1G428600 [Prunus persica]
Prupe.6G164100	Distal Intergenic	24.6767	4.0855	20.9789	ONI01877.1|hypothetical protein PRUPE_6G164100 [Prunus persica]
Prupe.2G114100	Intron (Prupe.2G114100.1.v2.1/Prupe.2G114100.v2.1, intron 3 of 20)	24.7065	4.08425	21.0965	XP_007220538.1|NAD-dependent malic enzyme 62 kDa isoform, mitochondrial [Prunus persica]
Prupe.6G118000	Intron (Prupe.6G118000.2.v2.1/Prupe.6G118000.v2.1, intron 1 of 6)	22.3939	4.08359	18.8809	ONI01036.1|hypothetical protein PRUPE_6G118000 [Prunus persica]
Prupe.6G185800	Distal Intergenic	23.0375	4.08338	19.4889	ONI02232.1|hypothetical protein PRUPE_6G185800 [Prunus persica]
Prupe.1G253400	Distal Intergenic	24.6502	4.08146	20.9448	XP_020414684.1|transcription factor WER [Prunus persica]
Prupe.1G416700	Distal Intergenic	21.8362	4.08126	18.2615	XP_007223047.1|homeobox protein knotted-1-like 2 [Prunus persica]
Prupe.5G199700	Distal Intergenic	22.6151	4.0788	19.0846	XP_007211216.1|dCTP pyrophosphatase 1 [Prunus persica]
Prupe.6G111000	Distal Intergenic	23.754	4.07314	20.1873	ONI00911.1|hypothetical protein PRUPE_6G111000 [Prunus persica]
Prupe.1G104200	Distal Intergenic	22.7404	4.07314	19.197	ONI27772.1|hypothetical protein PRUPE_1G104200 [Prunus persica]
Prupe.4G199400	Distal Intergenic	23.7684	4.0716	20.2333	ONI13041.1|hypothetical protein PRUPE_4G199400, partial [Prunus persica]
Prupe.8G193900	Distal Intergenic	23.7684	4.0716	20.2333	XP_007201182.1|transcription factor bHLH62 [Prunus persica]
Prupe.5G090500	Promoter (<=1kb)	28.4994	4.07121	24.5204	XP_007210989.1|dehydration-responsive element-binding protein 1F [Prunus persica]
Prupe.1G244400	Distal Intergenic	23.8788	4.07026	20.2603	XP_007221992.1|inorganic phosphate transporter 2-1, chloroplastic [Prunus persica]
Prupe.6G051000	Downstream (2-3kb)	23.4182	4.06672	19.8149	ONH99795.1|hypothetical protein PRUPE_6G051000 [Prunus persica]
Prupe.6G180700	Downstream (1-2kb)	22.295	4.06468	18.8008	XP_007205966.1|uncharacterized protein LOC18772055 [Prunus persica]
Prupe.1G293100	Distal Intergenic	25.6927	4.06386	21.9562	ONI31111.1|hypothetical protein PRUPE_1G293100 [Prunus persica]
Prupe.6G195800	Distal Intergenic	22.2824	4.06363	18.7691	|
Prupe.1G253300	Distal Intergenic	22.721	4.06283	19.2129	XP_020410638.1|carbonic anhydrase 2 isoform X1 [Prunus persica]
Prupe.5G053900	Distal Intergenic	26.5189	4.06017	22.7966	XP_020419705.1|uncharacterized protein LOC18777347 [Prunus persica]
Prupe.1G162300	Downstream (<1kb)	22.2806	4.05565	18.7728	ONI28801.1|hypothetical protein PRUPE_1G162300 [Prunus persica]
Prupe.8G045200	Downstream (<1kb)	24.4478	4.05553	20.7592	XP_007201254.1|uncharacterized protein Os08g0359500 isoform X1 [Prunus persica]
Prupe.5G200300	Exon (Prupe.5G200300.1.v2.1/Prupe.5G200300.v2.1, exon 21 of 24)	25.3596	4.05538	21.694	XP_020419421.1|DNA annealing helicase and endonuclease ZRANB3 isoform X1 [Prunus persica]
Prupe.1G259400	Distal Intergenic	25.3029	4.054	21.5569	ONI30570.1|hypothetical protein PRUPE_1G259300 [Prunus persica]
Prupe.1G196100	Downstream (1-2kb)	27.5042	4.05392	23.6237	ONI29399.1|hypothetical protein PRUPE_1G196100 [Prunus persica]
Prupe.4G251400	Promoter (<=1kb)	24.6651	4.05342	20.9897	XP_020418731.1|uncharacterized protein LOC18780243 [Prunus persica]
Prupe.1G101500	Promoter (1-2kb)	23.8627	4.05272	20.3371	XP_020410652.1|histone-lysine N-methyltransferase ASHR3 [Prunus persica]
Prupe.2G061400	Distal Intergenic	24.7555	4.05268	21.128	XP_020414096.1|uncharacterized protein LOC18786222 isoform X1 [Prunus persica]
Prupe.1G244500	Distal Intergenic	27.5895	4.05221	23.6884	XP_020409632.1|uncharacterized protein LOC18788516 [Prunus persica]
Prupe.8G098300	Promoter (<=1kb)	25.9001	4.05189	22.1905	ONH91201.1|hypothetical protein PRUPE_8G098300 [Prunus persica]
Prupe.3G227000	Intron (Prupe.3G227000.1.v2.1/Prupe.3G227000.v2.1, intron 6 of 6)	23.3407	4.0491	19.7441	XP_007217272.1|frataxin, mitochondrial [Prunus persica]
Prupe.5G045000	Promoter (<=1kb)	22.025	4.04847	18.5385	XP_020419555.1|two-component response regulator-like APRR2 isoform X1 [Prunus persica]
Prupe.4G034300	Promoter (1-2kb)	23.8599	4.04793	20.2311	XP_020416993.1|disease resistance RPP13-like protein 4 [Prunus persica]
Prupe.6G044300	Intron (Prupe.6G044300.1.v2.1/Prupe.6G044300.v2.1, intron 2 of 5)	23.0812	4.04199	19.612	XP_007205544.1|peroxidase 4 [Prunus persica]
Prupe.2G254700	Intron (Prupe.2G254700.2.v2.1/Prupe.2G254700.v2.1, intron 5 of 6)	27.2684	4.04167	23.3666	XP_020412180.1|uncharacterized protein LOC109947120 [Prunus persica]
Prupe.6G086200	Distal Intergenic	21.9804	4.04049	18.4951	XP_007206805.1|licodione synthase [Prunus persica]
Prupe.8G234100	Promoter (<=1kb)	23.0895	4.03921	19.5209	XP_007199266.2|uncharacterized protein LOC18768530 [Prunus persica]
Prupe.6G226100	Downstream (<1kb)	23.9218	4.03799	20.3628	XP_007208307.1|probable indole-3-acetic acid-amido synthetase GH3.1 [Prunus persica]
Prupe.3G147600	Distal Intergenic	27.0889	4.03683	23.5345	ONI17234.1|hypothetical protein PRUPE_3G147600 [Prunus persica]
Prupe.2G184900	Distal Intergenic	26.3434	4.03665	22.5079	XP_020411735.1|anthocyanidin reductase ((2S)-flavan-3-ol-forming) isoform X1 [Prunus persica]
Prupe.8G196800	Promoter (<=1kb)	21.9674	4.03649	18.4826	XP_020409408.1|cytochrome P450 82G1 [Prunus persica]
Prupe.7G224500	Promoter (<=1kb)	22.4703	4.03137	18.9483	XP_007203986.1|protein phosphatase 2C and cyclic nucleotide-binding/kinase domain-containing protein isoform X1 [Prunus persica]
Prupe.3G039300	Promoter (<=1kb)	27.2574	4.03058	23.3741	XP_007215252.2|cytochrome P450 71A1 [Prunus persica]
Prupe.6G099800	Distal Intergenic	24.1436	4.02648	20.4778	XP_007206450.2|uncharacterized protein LOC18774204 [Prunus persica]
Prupe.8G031200	Distal Intergenic	22.3317	4.02501	18.8359	XP_020426098.1|UPF0496 protein 4 [Prunus persica]
Prupe.3G128300	Distal Intergenic	21.9653	4.02452	18.4885	ONI16902.1|hypothetical protein PRUPE_3G128300 [Prunus persica]
Prupe.1G518100	Promoter (<=1kb)	23.9155	4.02391	20.2707	ONI35131.1|hypothetical protein PRUPE_1G518100 [Prunus persica]
Prupe.7G107700	Promoter (<=1kb)	24.5705	4.02359	20.8684	ONH96102.1|hypothetical protein PRUPE_7G107700 [Prunus persica]
Prupe.5G114800	Promoter (<=1kb)	23.7116	4.02178	20.0825	XP_007210411.1|protein SPA1-RELATED 2 [Prunus persica]
Prupe.1G292400	Distal Intergenic	23.9705	4.02103	20.3392	XP_007222983.1|cytochrome P450 CYP749A22 [Prunus persica]
Prupe.6G331200	Promoter (1-2kb)	22.8973	4.02062	19.3774	XP_007206718.1|phosphoglycerate mutase-like protein AT74 [Prunus persica]
Prupe.7G148000	Promoter (1-2kb)	24.0331	4.0194	20.3787	XP_007202265.1|probable galacturonosyltransferase-like 1 [Prunus persica]
Prupe.5G014700	Distal Intergenic	23.3907	4.01927	19.847	XP_020420122.1|NDR1/HIN1-like protein 12 [Prunus persica]
Prupe.1G228000	Promoter (<=1kb)	24.0901	4.0174	20.4246	XP_007221707.2|putative F-box protein At5g55150 [Prunus persica]
Prupe.4G262300	Downstream (2-3kb)	23.1327	4.01731	19.65	ONI14105.1|hypothetical protein PRUPE_4G262300 [Prunus persica]
Prupe.6G249800	Promoter (<=1kb)	21.9949	4.01653	18.5247	XP_007205882.1|ras-related protein RABE1a [Prunus persica]
Prupe.6G100600	Promoter (<=1kb)	23.1241	4.01458	19.5713	XP_007206435.1|zinc finger CCCH domain-containing protein 24 [Prunus persica]
Prupe.5G055400	Distal Intergenic	22.6943	4.01434	19.1909	XP_007210174.2|uncharacterized protein LOC18775749 [Prunus persica]
Prupe.2G088400	Distal Intergenic	24.3977	4.01423	20.7577	ONI21777.1|hypothetical protein PRUPE_2G088400 [Prunus persica]
Prupe.2G065600	Promoter (<=1kb)	21.6728	4.01413	18.2501	ONI21435.1|hypothetical protein PRUPE_2G065600 [Prunus persica]
Prupe.2G176500	Distal Intergenic	26.0322	4.01375	22.2208	ONI23231.1|hypothetical protein PRUPE_2G176500 [Prunus persica]
Prupe.3G070900	Promoter (<=1kb)	21.6714	4.01334	18.2144	XP_020415827.1|transcription repressor OFP14 [Prunus persica]
Prupe.5G079300	Promoter (<=1kb)	23.0477	4.01064	19.472	XP_007210078.2|probable calcium-binding protein CML13 [Prunus persica]
Prupe.6G137800	Distal Intergenic	21.9574	4.00986	18.4893	ONI01399.1|hypothetical protein PRUPE_6G137800 [Prunus persica]
Prupe.1G529500	Promoter (<=1kb)	22.9539	4.00972	19.3895	XP_007222797.1|probable pectinesterase/pectinesterase inhibitor 7 [Prunus persica]
Prupe.6G200300	Intron (Prupe.6G200300.1.v2.1/Prupe.6G200300.v2.1, intron 2 of 2)	23.1512	4.00969	19.5661	ONI02469.1|hypothetical protein PRUPE_6G200300 [Prunus persica]
Prupe.7G140400	Promoter (<=1kb)	21.6553	4.00935	18.1988	XP_020424345.1|uncharacterized protein LOC18771179 [Prunus persica]
Prupe.1G146400	Promoter (<=1kb)	22.5186	4.00916	19.0062	XP_007221659.1|uncharacterized protein LOC18792457 [Prunus persica]
Prupe.1G391700	Intron (Prupe.1G391600.1.v2.1/Prupe.1G391600.v2.1, intron 24 of 31)	22.7732	4.00835	19.2382	ONI32887.1|hypothetical protein PRUPE_1G391700 [Prunus persica]
Prupe.2G220400	Distal Intergenic	21.5538	4.00615	18.1228	ONI24038.1|hypothetical protein PRUPE_2G220400 [Prunus persica]
Prupe.1G493000	Distal Intergenic	22.0364	4.00432	18.5667	XP_007226705.2|E3 ubiquitin ligase BIG BROTHER-related [Prunus persica]
Prupe.4G217100	Distal Intergenic	22.8375	4.00313	19.3117	XP_007213165.2|probable F-box protein At4g22030 [Prunus persica]
Prupe.3G314500	Distal Intergenic	25.9553	4.00152	22.1468	XP_007217350.2|calcium-binding mitochondrial carrier protein SCaMC-2-B isoform X1 [Prunus persica]
Prupe.1G226500	Promoter (<=1kb)	23.2177	4.0009	19.6755	XP_007227037.1|cytochrome P450 78A5 [Prunus persica]
Prupe.6G184600	Distal Intergenic	22.4627	3.99996	18.9415	ONI02218.1|hypothetical protein PRUPE_6G184600 [Prunus persica]
Prupe.8G030600	Distal Intergenic	22.6249	3.99977	19.0903	ONH90024.1|hypothetical protein PRUPE_8G030600 [Prunus persica]
Prupe.6G247400	Distal Intergenic	26.4312	3.99721	22.8618	XP_007205618.2|protein SODIUM POTASSIUM ROOT DEFECTIVE 1 [Prunus persica]
Prupe.2G248100	Promoter (<=1kb)	22.6942	3.99532	19.1512	XP_007218949.1|anthranilate synthase alpha subunit 1, chloroplastic [Prunus persica]
Prupe.1G225000	Promoter (<=1kb)	22.2862	3.99532	18.7781	XP_008222173.1|PREDICTED: ranBP2-type zinc finger protein At1g67325 isoform X3 [Prunus mume]
Prupe.4G000900	Distal Intergenic	26.5921	3.99513	22.7333	ONI09632.1|hypothetical protein PRUPE_4G000900 [Prunus persica]
Prupe.2G192000	Promoter (1-2kb)	23.3418	3.99243	19.7584	ONI23504.1|hypothetical protein PRUPE_2G192000 [Prunus persica]
Prupe.5G148100	Promoter (<=1kb)	22.9277	3.99063	19.3805	XP_020419134.1|11-beta-hydroxysteroid dehydrogenase 1B [Prunus persica]
Prupe.8G051400	Distal Intergenic	21.3905	3.99018	17.9571	XP_007201511.1|GDSL esterase/lipase At1g29670 isoform X2 [Prunus persica]
Prupe.3G098000	Distal Intergenic	21.3905	3.99018	17.9571	ONI16438.1|hypothetical protein PRUPE_3G098000 [Prunus persica]
Prupe.5G061300	Distal Intergenic	21.3905	3.99018	17.9571	XP_007209395.1|probable enoyl-CoA hydratase 2, mitochondrial [Prunus persica]
Prupe.1G072100	Promoter (1-2kb)	24.2472	3.98875	20.5815	XP_007225635.1|plant intracellular Ras-group-related LRR protein 6 [Prunus persica]
Prupe.1G421400	Downstream (<1kb)	22.6488	3.98778	19.1882	ONI33393.1|hypothetical protein PRUPE_1G421400 [Prunus persica]
Prupe.3G141000	Distal Intergenic	24.1267	3.98731	20.466	XP_007198968.2|protein RALF-like 4 [Prunus persica]
Prupe.6G161700	Distal Intergenic	22.6493	3.98727	19.2189	ONI01828.1|hypothetical protein PRUPE_6G161700 [Prunus persica]
Prupe.7G094000	Promoter (<=1kb)	23.8758	3.98217	20.3035	XP_007204425.1|E3 ubiquitin-protein ligase PUB23 [Prunus persica]
Prupe.1G011200	Promoter (1-2kb)	24.234	3.97988	20.5709	ONI26228.1|hypothetical protein PRUPE_1G011200 [Prunus persica]
Prupe.1G040700	Promoter (<=1kb)	22.413	3.97577	18.8959	XP_007223111.1|casein kinase 1-like protein 10 isoform X2 [Prunus persica]
Prupe.1G182000	Distal Intergenic	23.3699	3.97293	19.7652	XP_007224575.1|uncharacterized protein LOC18792051 [Prunus persica]
Prupe.5G075700	Distal Intergenic	26.5009	3.97234	22.6635	XP_007211279.1|monocopper oxidase-like protein SKU5 [Prunus persica]
Prupe.5G029400	Intron (Prupe.5G029400.1.v2.1/Prupe.5G029400.v2.1, intron 1 of 2)	21.5813	3.97194	18.1341	XP_007209470.1|(-)-isopiperitenol/(-)-carveol dehydrogenase, mitochondrial [Prunus persica]
Prupe.1G418600	Promoter (1-2kb)	21.4577	3.97133	18.029	XP_020410610.1|AP2-like ethylene-responsive transcription factor ANT [Prunus persica]
Prupe.4G116600	Distal Intergenic	21.3268	3.97023	17.9039	XP_007213926.1|polygalacturonase QRT3 [Prunus persica]
Prupe.1G026900	Promoter (<=1kb)	21.4102	3.97012	17.9821	XP_007223391.1|photosynthetic NDH subunit of subcomplex B 5, chloroplastic [Prunus persica]
Prupe.3G169200	Promoter (1-2kb)	25.6748	3.96881	21.9015	ONI17607.1|hypothetical protein PRUPE_3G169200 [Prunus persica]
Prupe.2G008100	Promoter (1-2kb)	27.0214	3.96843	23.1505	XP_007219287.2|protein LIM1 [Prunus persica]
Prupe.4G132200	Promoter (<=1kb)	21.6524	3.96735	18.2136	XP_007211785.1|nuclear transcription factor Y subunit C-2 isoform X1 [Prunus persica]
Prupe.7G023200	Promoter (<=1kb)	21.1252	3.96704	17.7179	ONH94572.1|hypothetical protein PRUPE_7G023200 [Prunus persica]
Prupe.1G521200	Promoter (<=1kb)	21.1252	3.96704	17.7179	XP_020420782.1|phospho-2-dehydro-3-deoxyheptonate aldolase 1, chloroplastic [Prunus persica]
Prupe.3G182800	Promoter (1-2kb)	22.9366	3.96619	19.3917	ONI17844.1|hypothetical protein PRUPE_3G182800 [Prunus persica]
Prupe.6G139000	Promoter (<=1kb)	21.4833	3.96588	18.0602	ONI01434.1|hypothetical protein PRUPE_6G139000 [Prunus persica]
Prupe.7G056300	Distal Intergenic	22.9897	3.96576	19.4479	ONH95194.1|hypothetical protein PRUPE_7G056300 [Prunus persica]
Prupe.1G255300	Promoter (1-2kb)	24.9233	3.96558	21.2007	XP_007222503.1|spermidine synthase [Prunus persica]
Prupe.5G201800	Distal Intergenic	21.3451	3.96224	17.9285	XP_020419038.1|beta-carotene hydroxylase 2, chloroplastic [Prunus persica]
Prupe.2G036200	Intron (Prupe.2G036200.1.v2.1/Prupe.2G036200.v2.1, intron 5 of 6)	22.3003	3.9583	18.7967	XP_007218555.1|transcription initiation factor TFIID subunit 13 [Prunus persica]
Prupe.5G042200	Distal Intergenic	21.3887	3.95425	17.9801	ONI06125.1|hypothetical protein PRUPE_5G042200 [Prunus persica]
Prupe.6G156600	Distal Intergenic	22.7245	3.95351	19.1797	ONI01751.1|hypothetical protein PRUPE_6G156600 [Prunus persica]
Prupe.4G098700	Promoter (1-2kb)	22.3345	3.95138	18.8312	ONI11281.1|hypothetical protein PRUPE_4G098700 [Prunus persica]
Prupe.3G072700	Downstream (<1kb)	21.0245	3.95106	17.6255	ONI15989.1|hypothetical protein PRUPE_3G072700 [Prunus persica]
Prupe.7G148300	Promoter (1-2kb)	26.0732	3.95062	22.327	XP_007202119.1|calcium uniporter protein 2, mitochondrial [Prunus persica]
Prupe.7G120400	Intron (Prupe.7G120300.2.v2.1/Prupe.7G120300.v2.1, intron 9 of 10)	21.6014	3.95015	18.2004	ONH96317.1|hypothetical protein PRUPE_7G120400 [Prunus persica]
Prupe.7G235000	Downstream (<1kb)	22.5071	3.94895	18.9857	ONH98198.1|hypothetical protein PRUPE_7G235000 [Prunus persica]
Prupe.7G001300	Intron (Prupe.7G001300.1.v2.1/Prupe.7G001300.v2.1, intron 4 of 5)	21.3368	3.94894	17.9199	XP_007202228.1|ricin B-like lectin EULS3 [Prunus persica]
Prupe.1G084800	Promoter (1-2kb)	24.8573	3.94804	21.1519	XP_020420465.1|ethylene-responsive transcription factor ERF014 [Prunus persica]
Prupe.2G147400	Promoter (<=1kb)	20.9261	3.94787	17.546	XP_020413426.1|uncharacterized protein LOC18785942 isoform X2 [Prunus persica]
Prupe.1G231200	Distal Intergenic	25.0033	3.94586	21.2883	ONI30094.1|hypothetical protein PRUPE_1G231200 [Prunus persica]
Prupe.1G222900	Promoter (<=1kb)	22.0629	3.94008	18.5913	XP_007222304.1|sphingosine-1-phosphate lyase [Prunus persica]
Prupe.4G186700	Promoter (<=1kb)	22.8564	3.94004	19.2971	XP_007214012.1|ABC transporter G family member 9 [Prunus persica]
Prupe.8G143600	Distal Intergenic	20.8316	3.93989	17.4508	ONH91916.1|hypothetical protein PRUPE_8G143600 [Prunus persica]
Prupe.5G053300	Distal Intergenic	20.9427	3.93984	17.5521	XP_007209346.1|coiled-coil domain-containing protein 97 [Prunus persica]
Prupe.4G225200	Promoter (<=1kb)	21.265	3.93807	17.8516	ONI13488.1|hypothetical protein PRUPE_4G225200 [Prunus persica]
Prupe.8G037900	Distal Intergenic	22.0878	3.93764	18.6047	ONH90158.1|hypothetical protein PRUPE_8G037900 [Prunus persica]
Prupe.2G304500	Promoter (<=1kb)	27.7971	3.93698	23.9418	XP_007219424.1|G-type lectin S-receptor-like serine/threonine-protein kinase At5g24080 isoform X1 [Prunus persica]
Prupe.8G232900	Promoter (1-2kb)	21.7517	3.93694	18.2891	XP_007201717.1|histone acetyltransferase GCN5 [Prunus persica]
Prupe.1G426200	Distal Intergenic	24.6208	3.93691	20.9183	XP_007226426.2|3-oxo-Delta(4,5)-steroid 5-beta-reductase [Prunus persica]
Prupe.1G546100	Distal Intergenic	20.7938	3.9359	17.4137	XP_007226695.1|ethylene-responsive transcription factor ERF020 [Prunus persica]
Prupe.1G126300	Promoter (1-2kb)	21.0244	3.9351	17.6356	XP_020410261.1|COBRA-like protein 7 [Prunus persica]
Prupe.6G203600	Intron (Prupe.6G203600.1.v2.1/Prupe.6G203600.v2.1, intron 1 of 2)	22.6897	3.93411	19.1468	ONI02521.1|hypothetical protein PRUPE_6G203600 [Prunus persica]
Prupe.2G102400	Promoter (<=1kb)	22.7065	3.9335	19.1682	XP_007219189.1|F-box/kelch-repeat protein SKIP25 [Prunus persica]
Prupe.8G243600	Distal Intergenic	21.856	3.93327	18.3985	XP_007200740.1|adenylate isopentenyltransferase 3, chloroplastic [Prunus persica]
Prupe.1G181200	Promoter (1-2kb)	21.2133	3.93261	17.6953	XP_007223957.1|ras-related protein RABA5e [Prunus persica]
Prupe.4G255700	Distal Intergenic	24.0182	3.93205	20.3791	ONI13977.1|hypothetical protein PRUPE_4G255700 [Prunus persica]
Prupe.4G077800	Distal Intergenic	21.2025	3.93197	17.7909	XP_007213148.1|agamous-like MADS-box protein AGL29 [Prunus persica]
Prupe.2G115700	Distal Intergenic	21.7468	3.9319	18.2996	XP_007217957.1|protein TRIGALACTOSYLDIACYLGLYCEROL 4, chloroplastic [Prunus persica]
Prupe.4G186800	Distal Intergenic	22.6512	3.93133	19.1157	XP_020418173.1|NAC domain-containing protein 72 [Prunus persica]
Prupe.1G097800	Intron (Prupe.1G097900.5.v2.1/Prupe.1G097900.v2.1, intron 5 of 5)	21.0402	3.93111	17.6544	ONI27641.1|hypothetical protein PRUPE_1G097800 [Prunus persica]
Prupe.2G082700	Distal Intergenic	26.0144	3.92938	22.2327	XP_020412212.1|uncharacterized protein LOC18787938 isoform X1 [Prunus persica]
Prupe.3G095900	Downstream (<1kb)	24.2541	3.92812	20.575	XP_007217150.1|ATPase 9, plasma membrane-type [Prunus persica]
Prupe.1G464800	Promoter (1-2kb)	20.9396	3.9273	17.564	XP_007227718.1|uncharacterized protein LOC18793291 [Prunus persica]
Prupe.3G291500	Distal Intergenic	21.0624	3.92712	17.6805	XP_007217329.1|cyclin-dependent protein kinase inhibitor SMR6 [Prunus persica]
Prupe.5G217100	Intron (Prupe.5G217100.1.v2.1/Prupe.5G217100.v2.1, intron 2 of 3)	24.5444	3.927	20.9713	ONI09088.1|hypothetical protein PRUPE_5G217100 [Prunus persica]
Prupe.2G316200	Downstream (<1kb)	25.9285	3.92385	22.3293	XP_020411707.1|GTPase-activating protein gyp7 isoform X2 [Prunus persica]
Prupe.2G185600	Promoter (<=1kb)	24.2384	3.92356	20.5633	XP_007218049.2|chitinase domain-containing protein 1 isoform X2 [Prunus persica]
Prupe.6G190600	Downstream (1-2kb)	32.8037	3.92354	28.6008	XP_007207189.1|7-deoxyloganetin glucosyltransferase [Prunus persica]
Prupe.3G084600	Downstream (<1kb)	22.8983	3.92319	19.3901	XP_007216753.1|ethylene-responsive transcription factor WIN1 [Prunus persica]
Prupe.3G048300	Promoter (<=1kb)	21.0909	3.92312	17.7127	XP_020416396.1|beta-fructofuranosidase, cell wall isozyme [Prunus persica]
Prupe.6G015900	Promoter (<=1kb)	21.2492	3.92293	17.8317	XP_007207973.1|UDP-glycosyltransferase 92A1 [Prunus persica]
Prupe.5G033700	Intron (Prupe.5G033700.1.v2.1/Prupe.5G033700.v2.1, intron 1 of 2)	26.18	3.92194	22.4245	ONI06005.1|hypothetical protein PRUPE_5G033700 [Prunus persica]
Prupe.1G520600	Promoter (1-2kb)	21.6916	3.92193	18.1281	XP_020410031.1|protein EXORDIUM [Prunus persica]
Prupe.7G001200	Distal Intergenic	25.4597	3.92148	21.6901	XP_020424848.1|NAC transcription factor 29 [Prunus persica]
Prupe.7G105900	Distal Intergenic	20.9725	3.92145	17.5789	ONH96076.1|hypothetical protein PRUPE_7G105900 [Prunus persica]
Prupe.2G082300	Downstream (1-2kb)	23.0544	3.92077	19.4972	XP_020414265.1|uncharacterized protein LOC18787933 [Prunus persica]
Prupe.2G014600	Exon (Prupe.2G014500.1.v2.1/Prupe.2G014500.v2.1, exon 4 of 5)	21.1945	3.91966	17.8073	ONI20421.1|hypothetical protein PRUPE_2G014600 [Prunus persica]
Prupe.8G126800	Intron (Prupe.8G126800.1.v2.1/Prupe.8G126800.v2.1, intron 5 of 11)	22.3794	3.91922	18.8862	XP_007201174.1|methylcrotonoyl-CoA carboxylase beta chain, mitochondrial [Prunus persica]
Prupe.1G112600	Promoter (<=1kb)	21.1259	3.91913	17.7541	ONI27942.1|hypothetical protein PRUPE_1G112600 [Prunus persica]
Prupe.6G039000	Downstream (1-2kb)	21.6481	3.9185	18.1974	XP_007205861.1|60S ribosomal protein L10 [Prunus persica]
Prupe.6G168600	Distal Intergenic	21.9027	3.91833	18.5633	XP_020422597.1|uncharacterized protein LOC18772520 isoform X1 [Prunus persica]
Prupe.6G212000	Distal Intergenic	21.2097	3.91553	17.8007	XP_020420848.1|transcription factor bHLH18 [Prunus persica]
Prupe.6G255500	Distal Intergenic	21.1673	3.91514	17.7996	XP_007204946.2|E3 ubiquitin-protein ligase PRT6 isoform X1 [Prunus persica]
Prupe.2G010200	Intron (Prupe.2G010200.1.v2.1/Prupe.2G010200.v2.1, intron 1 of 3)	22.589	3.91484	19.0551	ONI20341.1|hypothetical protein PRUPE_2G010200 [Prunus persica]
Prupe.4G163000	Promoter (<=1kb)	22.1786	3.91315	18.5687	ONI12409.1|hypothetical protein PRUPE_4G163000 [Prunus persica]
Prupe.8G135700	Promoter (1-2kb)	20.5412	3.91275	17.1869	XP_007199814.1|putative UDP-glucose glucosyltransferase [Prunus persica]
Prupe.1G155000	Distal Intergenic	23.7552	3.91188	20.1185	ONI28684.1|hypothetical protein PRUPE_1G155000 [Prunus persica]
Prupe.1G464700	Distal Intergenic	21.3928	3.91153	17.9828	XP_007226944.1|uncharacterized protein LOC18788379 [Prunus persica]
Prupe.2G176900	Distal Intergenic	21.2152	3.91114	17.8521	XP_007219056.1|1-aminocyclopropane-1-carboxylate synthase 1 [Prunus persica]
Prupe.6G168100	Distal Intergenic	22.3879	3.91109	18.8785	XP_007208382.2|systemin receptor SR160 [Prunus persica]
Prupe.5G080500	Distal Intergenic	21.5005	3.9106	18.0652	XP_020419546.1|methylsterol monooxygenase 1-1 [Prunus persica]
Prupe.2G063500	Intron (Prupe.2G063500.1.v2.1/Prupe.2G063500.v2.1, intron 2 of 2)	42.6405	3.90984	38.1469	ONI21405.1|hypothetical protein PRUPE_2G063500 [Prunus persica]
Prupe.6G136400	Intron (Prupe.6G136400.1.v2.1/Prupe.6G136400.v2.1, intron 5 of 13)	21.8787	3.90874	18.5094	XP_020422274.1|beta-glucosidase 12 [Prunus persica]
Prupe.5G167200	Distal Intergenic	23.5516	3.90758	19.9391	XP_007209104.1|histone deacetylase 6 isoform X1 [Prunus persica]
Prupe.1G204600	Distal Intergenic	22.3391	3.90695	18.8747	XP_007225022.1|PHD finger-like domain-containing protein 5B [Prunus persica]
Prupe.3G296700	Promoter (1-2kb)	20.2415	3.90693	16.8085	XP_020416499.1|zinc finger protein CONSTANS-LIKE 6 [Prunus persica]
Prupe.3G246100	Promoter (<=1kb)	22.3026	3.90671	18.796	ONI18887.1|hypothetical protein PRUPE_3G246100 [Prunus persica]
Prupe.1G088100	Distal Intergenic	23.1071	3.9063	19.5539	XP_007223970.2|CASP-like protein 2C1 [Prunus persica]
Prupe.6G018700	Promoter (<=1kb)	22.3758	3.90501	18.8614	XP_007206438.1|linoleate 13S-lipoxygenase 2-1, chloroplastic [Prunus persica]
Prupe.5G055200	Downstream (2-3kb)	21.1898	3.90444	17.7986	XP_007210584.2|cationic amino acid transporter 6, chloroplastic isoform X1 [Prunus persica]
Prupe.3G113400	Downstream (2-3kb)	20.7195	3.90396	17.3616	XP_007216770.1|uncharacterized protein LOC18783373 [Prunus persica]
Prupe.1G163100	Intron (Prupe.1G163100.1.v2.1/Prupe.1G163100.v2.1, intron 1 of 9)	21.3304	3.90316	17.9801	XP_007222648.1|probable magnesium transporter NIPA2 isoform X1 [Prunus persica]
Prupe.3G291500	Promoter (1-2kb)	21.5927	3.90283	18.185	XP_007217329.1|cyclin-dependent protein kinase inhibitor SMR6 [Prunus persica]
Prupe.1G322400	Promoter (<=1kb)	21.0062	3.90142	17.6151	XP_020413930.1|uncharacterized protein LOC18791590 [Prunus persica]
Prupe.7G193000	Promoter (<=1kb)	20.4373	3.90077	17.0877	XP_007203796.1|respiratory burst oxidase homolog protein E [Prunus persica]
Prupe.1G104900	Distal Intergenic	86.8003	3.90028	81.8306	XP_007222687.1|late embryogenesis abundant protein D-29 [Prunus persica]
Prupe.4G080700	Distal Intergenic	20.4432	3.89969	17.0978	XP_007214717.1|gibberellin 2-beta-dioxygenase [Prunus persica]
Prupe.3G234300	Intron (Prupe.3G234300.1.v2.1/Prupe.3G234300.v2.1, intron 6 of 12)	20.7111	3.89894	17.3422	ONI18721.1|hypothetical protein PRUPE_3G234300 [Prunus persica]
Prupe.3G149100	Downstream (1-2kb)	21.7814	3.89784	18.3199	XP_007216116.1|putative pectinesterase 63 [Prunus persica]
Prupe.6G343500	Intron (Prupe.6G343500.1.v2.1/Prupe.6G343500.v2.1, intron 1 of 1)	23.3852	3.89686	19.7828	XP_007208317.1|pentatricopeptide repeat-containing protein At3g04750, mitochondrial [Prunus persica]
Prupe.4G039200	Promoter (<=1kb)	22.9636	3.89637	19.4093	ONI10293.1|hypothetical protein PRUPE_4G039200 [Prunus persica]
Prupe.4G171200	Distal Intergenic	20.3619	3.89359	17.0362	XP_007211627.1|uncharacterized protein LOC18778623 [Prunus persica]
Prupe.8G158100	Promoter (1-2kb)	22.4137	3.89344	18.9462	ONH92144.1|hypothetical protein PRUPE_8G158100 [Prunus persica]
Prupe.7G073100	Distal Intergenic	20.3999	3.89278	17.0574	XP_007203025.2|uncharacterized protein At2g29880 [Prunus persica]
Prupe.I000600.	Distal Intergenic	26.6221	3.89207	22.858	ONH89523.1|hypothetical protein PRUPE_I000600 [Prunus persica]
Prupe.1G230600	Distal Intergenic	21.1857	3.89017	17.7884	ONI30088.1|hypothetical protein PRUPE_1G230600 [Prunus persica]
Prupe.3G031000	Intron (Prupe.3G031000.1.v2.1/Prupe.3G031000.v2.1, intron 3 of 5)	21.1174	3.89	17.7554	ONI15220.1|hypothetical protein PRUPE_3G031000 [Prunus persica]
Prupe.3G141000	Promoter (1-2kb)	20.6791	3.88998	17.3179	XP_007198968.2|protein RALF-like 4 [Prunus persica]
Prupe.5G147000	Distal Intergenic	19.8501	3.88648	16.4601	ONI07918.1|hypothetical protein PRUPE_5G147000 [Prunus persica]
Prupe.6G168200	Distal Intergenic	21.5459	3.88614	18.1138	XP_007208202.2|probable WRKY transcription factor 13 [Prunus persica]
Prupe.2G078000	Promoter (1-2kb)	24.5484	3.88503	20.848	ONI21644.1|hypothetical protein PRUPE_2G078000 [Prunus persica]
Prupe.7G115400	Intron (Prupe.7G115400.1.v2.1/Prupe.7G115400.v2.1, intron 10 of 23)	20.388	3.88481	17.0517	XP_020423583.1|1,4-alpha-glucan-branching enzyme 1, chloroplastic/amyloplastic isoform X3 [Prunus persica]
Prupe.2G097700	Distal Intergenic	21.7902	3.88423	18.369	XP_020412901.1|uncharacterized protein LOC109947364 [Prunus persica]
Prupe.1G240300	Promoter (<=1kb)	21.0656	3.88422	17.6826	XP_007222432.1|actin-related protein 3 [Prunus persica]
Prupe.6G164300	Distal Intergenic	22.6818	3.88246	19.1449	ONI01879.1|hypothetical protein PRUPE_6G164300 [Prunus persica]
Prupe.7G121500	Distal Intergenic	20.2098	3.88161	16.8827	ONH96336.1|hypothetical protein PRUPE_7G121500 [Prunus persica]
Prupe.6G012800	Promoter (1-2kb)	21.2058	3.88136	17.8211	ONH99126.1|hypothetical protein PRUPE_6G012800 [Prunus persica]
Prupe.2G112800	Distal Intergenic	20.3916	3.88081	17.0575	XP_007220541.2|protein ECERIFERUM 1 [Prunus persica]
Prupe.1G537200	Intron (Prupe.1G537300.4.v2.1/Prupe.1G537300.v2.1, intron 12 of 14)	21.8139	3.87941	18.3512	XP_007223684.1|uncharacterized protein LOC18788492 [Prunus persica]
Prupe.4G227600	Promoter (<=1kb)	21.5486	3.87874	18.113	ONI13522.1|hypothetical protein PRUPE_4G227600 [Prunus persica]
Prupe.4G272400	Promoter (<=1kb)	20.3056	3.87841	17.0144	XP_007214262.1|ABC transporter G family member 5 [Prunus persica]
Prupe.3G062600	Distal Intergenic	23.5251	3.87818	19.9099	XP_020416356.1|calmodulin-interacting protein 111 isoform X2 [Prunus persica]
Prupe.7G089200	Distal Intergenic	25.1677	3.87783	21.5171	XP_020423521.1|uncharacterized protein LOC18769900 [Prunus persica]
Prupe.1G039800	Promoter (<=1kb)	21.8614	3.87688	18.4538	XP_007224615.2|tubulin beta-4B chain [Prunus persica]
Prupe.2G090300	Promoter (<=1kb)	20.4017	3.87682	17.0699	XP_007220830.1|GABA transporter 1 isoform X1 [Prunus persica]
Prupe.7G132200	Downstream (2-3kb)	20.4017	3.87682	17.0699	XP_007202742.1|protein RALF-like 34 [Prunus persica]
Prupe.1G499800	Promoter (<=1kb)	20.4021	3.87554	17.0594	XP_007226760.1|uncharacterized protein LOC18788964 [Prunus persica]
Prupe.8G209100	Promoter (1-2kb)	21.2521	3.87538	17.8371	XP_007201708.1|transcription factor PIF1 isoform X1 [Prunus persica]
Prupe.1G541200	Intron (Prupe.1G541200.1.v2.1/Prupe.1G541200.v2.1, intron 3 of 13)	20.4783	3.87513	17.1419	XP_007226969.1|phosphoenolpyruvate carboxykinase (ATP) [Prunus persica]
Prupe.8G064900	Distal Intergenic	20.5831	3.87429	17.1236	XP_007201616.1|uncharacterized protein LOC18766827 [Prunus persica]
Prupe.8G226800	Distal Intergenic	24.6638	3.87336	20.9623	XP_007200661.1|1-aminocyclopropane-1-carboxylate oxidase homolog 1 [Prunus persica]
Prupe.2G164500	Distal Intergenic	22.0019	3.87219	18.5332	ONI23018.1|hypothetical protein PRUPE_2G164500 [Prunus persica]
Prupe.8G178000	Promoter (<=1kb)	20.5552	3.87195	17.2041	XP_007199735.1|U-box domain-containing protein 15 [Prunus persica]
Prupe.2G169600	Promoter (<=1kb)	21.3358	3.87168	17.9103	XP_007218188.1|F-box/kelch-repeat protein SKIP4 [Prunus persica]
Prupe.5G113100	Downstream (<1kb)	24.3797	3.86973	20.7106	ONI07319.1|hypothetical protein PRUPE_5G113100 [Prunus persica]
Prupe.2G299800	Intron (Prupe.2G299900.1.v2.1/Prupe.2G299900.v2.1, intron 10 of 13)	22.7707	3.8691	19.2244	ONI25390.1|hypothetical protein PRUPE_2G299800 [Prunus persica]
Prupe.4G194500	Promoter (<=1kb)	29.3875	3.86803	25.513	XP_020418841.1|(-)-alpha-pinene synthase-like [Prunus persica]
Prupe.1G121300	Distal Intergenic	24.1213	3.86769	20.4549	XP_007227522.1|heterogeneous nuclear ribonucleoprotein A2 homolog 1 [Prunus persica]
Prupe.1G059300	Distal Intergenic	21.2596	3.86666	17.8671	ONI26969.1|hypothetical protein PRUPE_1G059300 [Prunus persica]
Prupe.5G070000	Promoter (<=1kb)	20.0849	3.86645	16.7853	ONI06611.1|hypothetical protein PRUPE_5G070000 [Prunus persica]
Prupe.3G113700	Promoter (1-2kb)	20.0968	3.86564	16.7802	XP_020415711.1|uncharacterized protein LOC109948156 [Prunus persica]
Prupe.6G022200	Distal Intergenic	20.4706	3.86484	17.1496	ONH99271.1|hypothetical protein PRUPE_6G022200 [Prunus persica]
Prupe.1G271900	Distal Intergenic	21.842	3.86179	18.4861	ONI30773.1|hypothetical protein PRUPE_1G271900 [Prunus persica]
Prupe.7G007800	Distal Intergenic	20.0846	3.86165	16.773	ONH94281.1|hypothetical protein PRUPE_7G007800 [Prunus persica]
Prupe.6G084200	Promoter (<=1kb)	20.0589	3.85926	16.755	XP_007208737.2|methyl-CpG-binding domain-containing protein 7 [Prunus persica]
Prupe.1G197800	Downstream (1-2kb)	20.0484	3.85906	16.7374	XP_007222261.2|F-box protein SKIP16 isoform X1 [Prunus persica]
Prupe.1G136600	Downstream (<1kb)	20.0789	3.85766	16.771	XP_007223076.1|probable histone-arginine methyltransferase 1.4 isoform X1 [Prunus persica]
Prupe.7G010900	Distal Intergenic	21.2606	3.85445	17.948	|
Prupe.2G097500	Distal Intergenic	21.2606	3.85445	17.948	XP_020412900.1|uncharacterized protein LOC109947363 [Prunus persica]
Prupe.7G170000	Intron (Prupe.7G170000.2.v2.1/Prupe.7G170000.v2.1, intron 4 of 7)	21.2606	3.85445	17.948	ONH97104.1|hypothetical protein PRUPE_7G170000 [Prunus persica]
Prupe.2G067600	Distal Intergenic	21.2606	3.85445	17.948	ONI21464.1|hypothetical protein PRUPE_2G067600 [Prunus persica]
Prupe.8G206300	Promoter (<=1kb)	20.9777	3.85304	17.5934	ONH92989.1|hypothetical protein PRUPE_8G206300 [Prunus persica]
Prupe.5G072500	Intron (Prupe.5G072500.1.v2.1/Prupe.5G072500.v2.1, intron 2 of 5)	20.3849	3.8528	17.0602	XP_020419950.1|uncharacterized protein LOC18776601 isoform X2 [Prunus persica]
Prupe.1G391600	Promoter (<=1kb)	22.2065	3.85274	18.7251	XP_020422751.1|CHD3-type chromatin-remodeling factor PICKLE [Prunus persica]
Prupe.1G182200	Distal Intergenic	22.0319	3.85021	18.6516	XP_020410224.1|extensin-like [Prunus persica]
Prupe.7G168300	Distal Intergenic	20.3938	3.84999	17.0711	XP_007202107.1|naringenin,2-oxoglutarate 3-dioxygenase [Prunus persica]
Prupe.1G060300	Promoter (<=1kb)	21.9865	3.84962	18.5185	XP_020415831.1|uncharacterized protein LOC18790513 isoform X1 [Prunus persica]
Prupe.7G017300	Intron (Prupe.7G017300.7.v2.1/Prupe.7G017300.v2.1, intron 3 of 5)	21.2539	3.84729	17.8651	XP_007204887.1|protein NRT1/ PTR FAMILY 5.10 [Prunus persica]
Prupe.1G463800	Intron (Prupe.1G463700.1.v2.1/Prupe.1G463700.v2.1, intron 15 of 15)	19.8469	3.84648	16.5505	XP_007222302.1|aspartate--tRNA ligase 2, cytoplasmic [Prunus persica]
Prupe.1G464800	Distal Intergenic	19.8469	3.84648	16.5505	XP_007227718.1|uncharacterized protein LOC18793291 [Prunus persica]
Prupe.4G116500	Downstream (2-3kb)	21.4849	3.84621	18.0542	ONI11615.1|hypothetical protein PRUPE_4G116500 [Prunus persica]
Prupe.7G005900	Distal Intergenic	20.5552	3.84615	17.2611	XP_007202516.1|eukaryotic translation initiation factor NCBP [Prunus persica]
Prupe.1G037200	Promoter (1-2kb)	21.9531	3.846	18.4834	XP_007224058.1|WAT1-related protein At4g08300 [Prunus persica]
Prupe.8G258800	Promoter (<=1kb)	22.0575	3.84592	18.5792	ONH93883.1|hypothetical protein PRUPE_8G258800 [Prunus persica]
Prupe.6G204400	Distal Intergenic	20.7159	3.84489	17.4191	ONI02531.1|hypothetical protein PRUPE_6G204400 [Prunus persica]
Prupe.4G170900	Downstream (1-2kb)	19.8187	3.84249	16.525	XP_007212328.1|CLAVATA3/ESR (CLE)-related protein 1 [Prunus persica]
Prupe.1G182700	Promoter (<=1kb)	22.3244	3.84204	18.8248	XP_020410000.1|uncharacterized protein LOC18793365 isoform X2 [Prunus persica]
Prupe.4G279400	Downstream (<1kb)	20.1204	3.84169	16.8237	ONI14404.1|hypothetical protein PRUPE_4G279400 [Prunus persica]
Prupe.2G126100	Distal Intergenic	21.2531	3.84084	17.8531	XP_020412153.1|TMV resistance protein N [Prunus persica]
Prupe.4G254200	Distal Intergenic	22.5507	3.84	19.0453	XP_020417604.1|protein TRAUCO [Prunus persica]
Prupe.4G253700	Distal Intergenic	19.7969	3.83849	16.5069	XP_007211587.1|cinnamoyl-CoA reductase 1 [Prunus persica]
Prupe.2G107900	Distal Intergenic	19.7969	3.83849	16.5069	XP_007220245.1|protein transport protein SEC23 [Prunus persica]
Prupe.8G000200	Distal Intergenic	19.7969	3.83849	16.5069	XP_007201347.1|uncharacterized protein LOC18766969 [Prunus persica]
Prupe.1G327000	Promoter (<=1kb)	19.7969	3.83849	16.5069	ONI31728.1|hypothetical protein PRUPE_1G327000 [Prunus persica]
Prupe.8G141000	Promoter (1-2kb)	22.1503	3.83656	18.7025	XP_007201355.1|protein SYM1 [Prunus persica]
Prupe.6G164800	Distal Intergenic	37.1328	3.8355	32.7767	ONI01884.1|hypothetical protein PRUPE_6G164800 [Prunus persica]
Prupe.7G158400	Promoter (1-2kb)	22.4365	3.83488	18.9675	XP_007202108.1|jasmonate O-methyltransferase [Prunus persica]
Prupe.7G070300	Distal Intergenic	21.1191	3.83433	17.7654	XP_020423192.1|protein cornichon homolog 1 isoform X1 [Prunus persica]
Prupe.6G001200	Intron (Prupe.6G001200.2.v2.1/Prupe.6G001200.v2.1, intron 4 of 18)	20.1802	3.83371	16.8888	XP_020421124.1|nuclear pore complex protein NUP214 isoform X1 [Prunus persica]
Prupe.7G115900	Promoter (<=1kb)	20.1802	3.83371	16.8888	XP_007204774.1|dehydration-responsive element-binding protein 1F [Prunus persica]
Prupe.8G204900	Promoter (<=1kb)	21.9436	3.83359	18.4717	XP_007199934.1|F-box/kelch-repeat protein At3g24760 [Prunus persica]
Prupe.8G071200	Promoter (<=1kb)	23.225	3.8325	19.6335	ONH90719.1|hypothetical protein PRUPE_8G071200 [Prunus persica]
Prupe.8G244600	Promoter (<=1kb)	20.8341	3.83243	17.4848	XP_020409421.1|EID1-like F-box protein 3 [Prunus persica]
Prupe.1G071300	Promoter (1-2kb)	21.6103	3.83202	18.1664	ONI27160.1|hypothetical protein PRUPE_1G071300 [Prunus persica]
Prupe.7G204600	Promoter (<=1kb)	21.3418	3.8318	17.9184	XP_007202016.1|pentatricopeptide repeat-containing protein At1g09190 [Prunus persica]
Prupe.1G304100	Distal Intergenic	21.6096	3.83174	18.1664	ONI31286.1|hypothetical protein PRUPE_1G304100 [Prunus persica]
Prupe.1G207100	Distal Intergenic	21.9065	3.83145	18.3272	ONI29638.1|hypothetical protein PRUPE_1G207100 [Prunus persica]
Prupe.8G172900	Intron (Prupe.8G172900.1.v2.1/Prupe.8G172900.v2.1, intron 3 of 9)	19.7728	3.83052	16.4911	XP_007200295.1|L-ascorbate oxidase homolog [Prunus persica]
Prupe.8G141400	Intron (Prupe.8G141400.1.v2.1/Prupe.8G141400.v2.1, intron 6 of 7)	21.3549	3.83045	17.932	ONH91879.1|hypothetical protein PRUPE_8G141400 [Prunus persica]
Prupe.6G231300	Promoter (1-2kb)	20.2756	3.83038	16.9489	XP_007206053.1|SUMO-conjugating enzyme SCE1 [Prunus persica]
Prupe.1G303800	Exon (Prupe.1G303800.1.v2.1/Prupe.1G303800.v2.1, exon 1 of 8)	18.9877	3.83021	15.6765	XP_020422942.1|protein decapping 5 isoform X2 [Prunus persica]
Prupe.5G013300	Promoter (<=1kb)	22.9534	3.82984	19.2794	XP_007211220.2|uncharacterized protein LOC18777204 [Prunus persica]
Prupe.3G005500	Distal Intergenic	22.1756	3.82914	18.7007	ONI14742.1|hypothetical protein PRUPE_3G005500 [Prunus persica]
Prupe.6G125300	Distal Intergenic	22.8196	3.82845	19.3673	ONI01163.1|hypothetical protein PRUPE_6G125300 [Prunus persica]
Prupe.1G016200	Distal Intergenic	19.8779	3.82812	16.6429	ONI26306.1|hypothetical protein PRUPE_1G016200 [Prunus persica]
Prupe.3G157200	Distal Intergenic	22.8912	3.82764	19.3956	ONI17406.1|hypothetical protein PRUPE_3G157200 [Prunus persica]
Prupe.2G112700	Distal Intergenic	25.7092	3.82738	21.9328	ONI22186.1|hypothetical protein PRUPE_2G112700 [Prunus persica]
Prupe.7G192000	Promoter (1-2kb)	22.691	3.82676	19.1698	XP_020423642.1|phosphoinositide phosphatase SAC3 [Prunus persica]
Prupe.8G002300	Distal Intergenic	20.4039	3.82657	17.0842	XP_020409233.1|protein BCCIP homolog [Prunus persica]
Prupe.2G098300	Downstream (2-3kb)	22.6228	3.82649	19.0885	ONI21916.1|hypothetical protein PRUPE_2G098300 [Prunus persica]
Prupe.5G099600	Intron (Prupe.5G099600.2.v2.1/Prupe.5G099600.v2.1, intron 4 of 15)	20.4955	3.82637	17.1768	ONI07090.1|hypothetical protein PRUPE_5G099600 [Prunus persica]
Prupe.8G047900	Promoter (1-2kb)	20.8773	3.82634	17.5403	XP_007199746.1|putative laccase-9 [Prunus persica]
Prupe.6G046300	Promoter (<=1kb)	21.4974	3.8256	18.099	XP_007206573.2|wound-induced protein 1 [Prunus persica]
Prupe.7G201300	Intron (Prupe.7G201300.1.v2.1/Prupe.7G201300.v2.1, intron 10 of 11)	21.047	3.82384	17.652	XP_007204524.2|uncharacterized protein LOC18769605 [Prunus persica]
Prupe.1G575900	Downstream (1-2kb)	20.5144	3.82341	17.166	XP_020410566.1|COBRA-like protein 6 [Prunus persica]
Prupe.1G236700	Downstream (1-2kb)	19.5944	3.82333	16.3223	XP_020411604.1|vinorine synthase-like [Prunus persica]
Prupe.6G199000	Distal Intergenic	21.4282	3.82273	17.9958	XP_007205845.2|MADS-box protein SVP isoform X3 [Prunus persica]
Prupe.3G286700	Promoter (1-2kb)	23.173	3.82245	19.7296	XP_007215303.1|monodehydroascorbate reductase 4, peroxisomal [Prunus persica]
Prupe.1G344700	Promoter (<=1kb)	21.9771	3.82097	18.4994	XP_020411477.1|uncharacterized protein LOC18789121 [Prunus persica]
Prupe.7G015700	Distal Intergenic	21.9413	3.82052	18.5106	ONH94427.1|hypothetical protein PRUPE_7G015700 [Prunus persica]
Prupe.7G042900	Distal Intergenic	23.4059	3.81926	19.9036	ONH94970.1|hypothetical protein PRUPE_7G042900 [Prunus persica]
Prupe.2G085200	Distal Intergenic	19.9674	3.81731	16.5684	XP_007220458.1|beta-D-glucosyl crocetin beta-1,6-glucosyltransferase [Prunus persica]
Prupe.3G088700	Promoter (1-2kb)	22.2456	3.81718	18.7792	XP_007215835.1|uncharacterized protein LOC18783957 isoform X2 [Prunus persica]
Prupe.3G227900	Promoter (1-2kb)	20.1706	3.81584	16.8833	XP_007216491.2|myb-related protein 308 [Prunus persica]
Prupe.3G234300	Intron (Prupe.3G234300.1.v2.1/Prupe.3G234300.v2.1, intron 2 of 12)	20.1839	3.81473	16.9078	ONI18721.1|hypothetical protein PRUPE_3G234300 [Prunus persica]
Prupe.5G010800	Intron (Prupe.5G010800.1.v2.1/Prupe.5G010800.v2.1, intron 7 of 7)	21.6011	3.81325	18.1841	XP_020419659.1|probable serine/threonine-protein kinase PBL21 [Prunus persica]
Prupe.5G245600	Distal Intergenic	29.422	3.81154	25.3927	ONI09575.1|hypothetical protein PRUPE_5G245600, partial [Prunus persica]
Prupe.2G246800	Promoter (1-2kb)	22.1516	3.81139	18.6652	XP_007217934.2|uncharacterized acetyltransferase At3g50280 [Prunus persica]
Prupe.6G085300	Promoter (<=1kb)	19.5002	3.81135	16.2368	XP_007207818.2|uncharacterized protein LOC18772719 [Prunus persica]
Prupe.3G277100	Distal Intergenic	23.6601	3.81101	20.0467	XP_020415264.1|zinc transporter 5 [Prunus persica]
Prupe.1G090200	Promoter (<=1kb)	19.8264	3.81055	16.5602	ONI27495.1|hypothetical protein PRUPE_1G090200 [Prunus persica]
Prupe.5G216000	Promoter (<=1kb)	21.8157	3.80817	18.3563	ONI09070.1|hypothetical protein PRUPE_5G216000 [Prunus persica]
Prupe.3G285200	Promoter (<=1kb)	22.7302	3.80776	19.1792	XP_007217015.1|protein KINESIN LIGHT CHAIN-RELATED 2 [Prunus persica]
Prupe.8G051800	Promoter (<=1kb)	24.6611	3.80748	20.9567	XP_020426343.1|GDSL esterase/lipase At4g16230 [Prunus persica]
Prupe.5G058700	Promoter (<=1kb)	19.4817	3.80736	16.2225	XP_007209572.1|vesicle-associated protein 2-1 isoform X1 [Prunus persica]
Prupe.6G024300	Promoter (<=1kb)	20.0336	3.80658	16.7282	XP_007205037.1|uncharacterized protein LOC18775289 [Prunus persica]
Prupe.1G045800	Promoter (<=1kb)	19.8566	3.80656	16.5922	XP_007227011.1|uncharacterized protein LOC18793372 isoform X2 [Prunus persica]
Prupe.7G228400	Intron (Prupe.7G228400.1.v2.1/Prupe.7G228400.v2.1, intron 2 of 2)	21.6785	3.80627	18.3286	ONH98096.1|hypothetical protein PRUPE_7G228400 [Prunus persica]
Prupe.2G129800	Distal Intergenic	19.4129	3.80417	16.1657	XP_007202482.1|COP9 signalosome complex subunit 7 isoform X3 [Prunus persica]
Prupe.5G233000	Distal Intergenic	20.5841	3.80315	17.2419	XP_007209942.1|phosphoethanolamine N-methyltransferase 1 [Prunus persica]
Prupe.4G082500	Downstream (1-2kb)	21.152	3.80301	17.7409	XP_007212237.1|protein TIFY 5A [Prunus persica]
Prupe.8G070900	Distal Intergenic	20.6364	3.80222	17.3107	ONH90713.1|hypothetical protein PRUPE_8G070900 [Prunus persica]
Prupe.2G061700	Distal Intergenic	19.952	3.80162	16.6681	XP_007221040.1|gibberellin 3-beta-dioxygenase 1 [Prunus persica]
Prupe.5G128000	Promoter (<=1kb)	20.3788	3.8016	17.0443	ONI07567.1|hypothetical protein PRUPE_5G128000 [Prunus persica]
Prupe.3G144500	Downstream (2-3kb)	20.6485	3.80016	17.3881	XP_007217325.1|tryptophan synthase alpha chain [Prunus persica]
Prupe.1G540400	Distal Intergenic	20.6485	3.80016	17.3881	XP_007226892.2|transcription factor bHLH93 [Prunus persica]
Prupe.1G174600	Downstream (1-2kb)	20.9094	3.8	17.6322	ONI29001.1|hypothetical protein PRUPE_1G174600 [Prunus persica]
Prupe.8G003300	Intron (Prupe.8G003200.2.v2.1/Prupe.8G003200.v2.1, intron 16 of 16)	21.906	3.79866	18.4332	ONH89585.1|hypothetical protein PRUPE_8G003300 [Prunus persica]
Prupe.1G440900	Downstream (<1kb)	18.2804	3.7986	15.038	ONI33690.1|hypothetical protein PRUPE_1G440900, partial [Prunus persica]
Prupe.3G244500	Promoter (<=1kb)	24.7494	3.79844	21.0319	XP_007215229.1|stress-induced protein KIN2 [Prunus persica]
Prupe.1G302200	Distal Intergenic	20.2353	3.79842	16.9471	ONI31260.1|hypothetical protein PRUPE_1G302200 [Prunus persica]
Prupe.2G000700	Intron (Prupe.2G000700.1.v2.1/Prupe.2G000700.v2.1, intron 4 of 5)	19.4081	3.79678	16.1566	XP_020414109.1|40S ribosomal protein S13-2 [Prunus persica]
Prupe.1G303700	Distal Intergenic	19.9175	3.7964	16.6353	XP_020421248.1|protein CROWDED NUCLEI 2 isoform X2 [Prunus persica]
Prupe.7G083900	Distal Intergenic	19.5535	3.79638	16.291	ONH95668.1|hypothetical protein PRUPE_7G083900 [Prunus persica]
Prupe.1G339400	Downstream (2-3kb)	20.1969	3.79628	16.873	XP_020411380.1|probable potassium transporter 17 isoform X2 [Prunus persica]
Prupe.8G014900	Distal Intergenic	20.2674	3.79572	16.9515	ONH89763.1|hypothetical protein PRUPE_8G014900 [Prunus persica]
Prupe.8G062600	Distal Intergenic	19.4656	3.79539	16.2189	XP_020426406.1|endoplasmic reticulum-Golgi intermediate compartment protein 3 isoform X1 [Prunus persica]
Prupe.3G095400	Promoter (1-2kb)	19.4656	3.79539	16.2189	ONI16386.1|hypothetical protein PRUPE_3G095400 [Prunus persica]
Prupe.8G230800	Promoter (<=1kb)	20.4496	3.79536	17.1378	XP_007200637.1|signal recognition particle 9 kDa protein [Prunus persica]
Prupe.8G261300	Distal Intergenic	21.3556	3.79526	18.0737	XP_020426198.1|21 kDa protein [Prunus persica]
Prupe.5G071100	Distal Intergenic	21.0181	3.79439	17.6292	XP_007209530.1|vesicle-associated protein 1-2 [Prunus persica]
Prupe.2G171000	Promoter (<=1kb)	20.1013	3.79344	16.7919	XP_007219545.1|signal peptide peptidase-like 4 [Prunus persica]
Prupe.8G164200	Distal Intergenic	20.8712	3.79293	17.4932	ONH92229.1|hypothetical protein PRUPE_8G164200 [Prunus persica]
Prupe.4G131300	Promoter (<=1kb)	26.0853	3.79257	22.2845	XP_007211906.1|DCN1-like protein 2 [Prunus persica]
Prupe.4G278500	Intron (Prupe.4G278500.1.v2.1/Prupe.4G278500.v2.1, intron 16 of 20)	22.4197	3.7912	18.7939	XP_007214624.1|beta-galactosidase 10 [Prunus persica]
Prupe.4G195500	Distal Intergenic	19.2346	3.7882	15.994	ONI12982.1|hypothetical protein PRUPE_4G195500, partial [Prunus persica]
Prupe.2G320100	Promoter (<=1kb)	20.7986	3.78765	17.45	XP_007220585.1|uncharacterized protein LOC18786134 [Prunus persica]
Prupe.5G137800	Promoter (<=1kb)	23.2211	3.78749	19.7003	XP_007209984.1|probable receptor-like protein kinase At4g10390 [Prunus persica]
Prupe.5G013200	Distal Intergenic	20.0208	3.78716	16.7159	XP_007210384.1|pre-mRNA-splicing factor SYF1 [Prunus persica]
Prupe.3G128200	Distal Intergenic	19.7453	3.78652	16.4656	XP_007221322.1|prohibitin-1, mitochondrial [Prunus persica]
Prupe.8G012300	Distal Intergenic	19.4379	3.78505	16.2019	ONH89723.1|hypothetical protein PRUPE_8G012300 [Prunus persica]
Prupe.3G041300	Promoter (<=1kb)	20.6289	3.78402	17.2819	ONI15387.1|hypothetical protein PRUPE_3G041300 [Prunus persica]
Prupe.1G201800	Distal Intergenic	19.5085	3.78341	16.2686	XP_007223119.1|protein SLOW WALKER 1 [Prunus persica]
Prupe.1G188700	Distal Intergenic	21.5825	3.78324	18.2461	ONI29232.1|hypothetical protein PRUPE_1G188700 [Prunus persica]
Prupe.6G193300	Downstream (2-3kb)	23.1904	3.78294	19.6106	ONI02357.1|hypothetical protein PRUPE_6G193300 [Prunus persica]
Prupe.7G222700	Distal Intergenic	22.2117	3.78176	18.7099	ONH98000.1|hypothetical protein PRUPE_7G222700 [Prunus persica]
Prupe.1G340500	Promoter (<=1kb)	21.054	3.78065	17.6623	XP_020410534.1|putative Myb family transcription factor At1g14600 isoform X1 [Prunus persica]
Prupe.8G123200	Promoter (<=1kb)	20.7314	3.77953	17.3639	ONH91561.1|hypothetical protein PRUPE_8G123200 [Prunus persica]
Prupe.1G533400	Intron (Prupe.1G533400.1.v2.1/Prupe.1G533400.v2.1, intron 4 of 8)	19.848	3.77908	16.556	XP_007222481.2|geranylgeranyl transferase type-2 subunit alpha 1 [Prunus persica]
Prupe.6G105400	Promoter (<=1kb)	21.015	3.77906	17.6199	XP_007206338.2|kiwellin [Prunus persica]
Prupe.1G212600	Distal Intergenic	22.511	3.77826	18.993	ONI29743.1|hypothetical protein PRUPE_1G212600 [Prunus persica]
Prupe.1G301500	Promoter (<=1kb)	21.7121	3.77788	18.2784	XP_007225439.1|putative phospholipid-transporting ATPase 9 [Prunus persica]
Prupe.1G211600	Promoter (1-2kb)	24.0348	3.77741	20.4165	XP_007226653.1|uncharacterized protein LOC18791736 [Prunus persica]
Prupe.5G045200	Distal Intergenic	20.6356	3.77719	17.2777	XP_007209693.1|1,4-dihydroxy-2-naphthoyl-CoA thioesterase 1 [Prunus persica]
Prupe.3G196700	Promoter (<=1kb)	19.1394	3.77703	15.9186	XP_020416466.1|uncharacterized protein LOC18782507 isoform X1 [Prunus persica]
Prupe.4G005900	Intron (Prupe.4G005900.1.v2.1/Prupe.4G005900.v2.1, intron 1 of 2)	21.669	3.77695	18.2175	XP_020418714.1|two-pore potassium channel 1 isoform X1 [Prunus persica]
Prupe.1G519600	Downstream (1-2kb)	20.5724	3.77613	17.2312	XP_007227474.1|7-deoxyloganetin glucosyltransferase [Prunus persica]
Prupe.6G183700	Distal Intergenic	29.4482	3.77603	25.4052	XP_007206745.2|F-box protein At2g26160 [Prunus persica]
Prupe.3G113400	Downstream (<1kb)	21.073	3.77563	17.7308	XP_007216770.1|uncharacterized protein LOC18783373 [Prunus persica]
Prupe.1G152300	Distal Intergenic	19.5701	3.77542	16.3352	ONI28628.1|hypothetical protein PRUPE_1G152300 [Prunus persica]
Prupe.1G015300	Promoter (<=1kb)	19.5701	3.77542	16.3352	ONI26290.1|hypothetical protein PRUPE_1G015300 [Prunus persica]
Prupe.1G207000	Distal Intergenic	20.7041	3.77528	17.354	XP_007222982.1|eukaryotic translation initiation factor 2A [Prunus persica]
Prupe.1G277500	Promoter (1-2kb)	19.6702	3.77501	16.4129	XP_007223324.1|NAC transcription factor 29 [Prunus persica]
Prupe.2G011900	Distal Intergenic	21.4052	3.77428	17.9732	ONI20367.1|hypothetical protein PRUPE_2G011900 [Prunus persica]
Prupe.6G248300	Promoter (1-2kb)	21.0257	3.77379	17.6381	ONI03276.1|hypothetical protein PRUPE_6G248300 [Prunus persica]
Prupe.3G177400	Promoter (<=1kb)	21.7755	3.77337	18.4237	ONI17759.1|hypothetical protein PRUPE_3G177400 [Prunus persica]
Prupe.1G156300	Promoter (<=1kb)	19.9173	3.77278	16.6486	XP_007221814.1|sugar transport protein 13 [Prunus persica]
Prupe.6G106800	Distal Intergenic	19.374	3.77196	16.1229	XP_007204982.1|ruBisCO large subunit-binding protein subunit alpha [Prunus persica]
Prupe.2G257700	Promoter (<=1kb)	22.8914	3.77086	19.3409	XP_007218394.1|PRA1 family protein B1 [Prunus persica]
Prupe.6G176300	Distal Intergenic	19.9035	3.76903	16.6075	AHL68407.1|putative MYB106 [Prunus persica]
Prupe.1G468200	Exon (Prupe.1G468200.1.v2.1/Prupe.1G468200.v2.1, exon 3 of 5)	19.8386	3.76812	16.5916	ONI34199.1|hypothetical protein PRUPE_1G468200 [Prunus persica]
Prupe.6G064600	Distal Intergenic	23.9254	3.76504	20.3146	XP_007206057.1|uncharacterized protein LOC18773950 [Prunus persica]
Prupe.1G069100	Distal Intergenic	26.2742	3.76472	22.447	ONI27126.1|hypothetical protein PRUPE_1G069100 [Prunus persica]
Prupe.3G108200	Intron (Prupe.3G108200.1.v2.1/Prupe.3G108200.v2.1, intron 2 of 6)	22.5007	3.76433	18.9925	XP_007215849.2|protein trichome birefringence-like 43 [Prunus persica]
Prupe.4G252800	Distal Intergenic	19.1642	3.76425	15.9484	ONI13890.1|hypothetical protein PRUPE_4G252800 [Prunus persica]
Prupe.8G093500	Distal Intergenic	19.1642	3.76425	15.9484	ONH91108.1|hypothetical protein PRUPE_8G093500 [Prunus persica]
Prupe.4G270200	Distal Intergenic	22.0509	3.76412	18.5672	ONI14233.1|hypothetical protein PRUPE_4G270200 [Prunus persica]
Prupe.7G060500	Distal Intergenic	20.4298	3.76404	17.0903	ONH95270.1|hypothetical protein PRUPE_7G060500 [Prunus persica]
Prupe.1G155600	Distal Intergenic	22.5056	3.76356	18.9964	XP_007224857.2|probable membrane-associated kinase regulator 1 [Prunus persica]
Prupe.4G260900	Distal Intergenic	21.1886	3.76326	17.6739	ONI14078.1|hypothetical protein PRUPE_4G260900 [Prunus persica]
Prupe.5G051700	Distal Intergenic	19.4292	3.76311	16.2049	ONI06297.1|hypothetical protein PRUPE_5G051700 [Prunus persica]
Prupe.6G036000	Distal Intergenic	22.7305	3.7629	19.2	ONH99562.1|hypothetical protein PRUPE_6G036000 [Prunus persica]
Prupe.8G076400	Distal Intergenic	22.7381	3.76278	19.2967	XP_007200551.1|phosphoglycerate mutase-like protein 1 [Prunus persica]
Prupe.1G525100	Distal Intergenic	19.9694	3.7626	16.7486	ONI35243.1|hypothetical protein PRUPE_1G525100 [Prunus persica]
Prupe.3G271300	Distal Intergenic	19.366	3.76162	16.0266	XP_007215004.1|uncharacterized protein LOC18783463 [Prunus persica]
Prupe.1G180100	Promoter (<=1kb)	20.9742	3.76125	17.5809	XP_020410651.1|prolyl 4-hydroxylase 1 [Prunus persica]
Prupe.1G091500	Distal Intergenic	20.9115	3.7605	17.6341	XP_020414868.1|uncharacterized protein LOC109947889 [Prunus persica]
Prupe.7G102800	Distal Intergenic	20.758	3.7604	17.3915	XP_007202754.1|ubiquitin-60S ribosomal protein L40 [Prunus persica]
Prupe.3G178600	Promoter (<=1kb)	19.6205	3.75985	16.3515	XP_007217678.2|putative Myb family transcription factor At1g14600 isoform X1 [Prunus persica]
Prupe.7G065800	Distal Intergenic	20.5066	3.75848	17.1669	XP_020423618.1|zinc finger CCCH domain-containing protein 30 [Prunus persica]
Prupe.1G388000	Promoter (1-2kb)	23.3986	3.75811	19.8416	XP_020411056.1|B3 domain-containing protein REM5 [Prunus persica]
Prupe.7G004600	Intron (Prupe.7G004600.2.v2.1/Prupe.7G004600.v2.1, intron 5 of 13)	20.015	3.75788	16.7329	ONH94213.1|hypothetical protein PRUPE_7G004600 [Prunus persica]
Prupe.1G097300	Promoter (<=1kb)	19.0124	3.75787	15.8167	ONI27630.1|hypothetical protein PRUPE_1G097300 [Prunus persica]
Prupe.5G031400	Promoter (<=1kb)	23.4755	3.75758	19.9688	XP_007209954.2|E3 ubiquitin-protein ligase RNF14 [Prunus persica]
Prupe.3G161300	Distal Intergenic	23.4755	3.75758	19.9688	ONI17478.1|hypothetical protein PRUPE_3G161300 [Prunus persica]
Prupe.8G149100	Promoter (1-2kb)	20.2304	3.75523	16.9871	XP_008236270.1|PREDICTED: uncharacterized protein LOC103335056 [Prunus mume]
Prupe.1G162500	Intron (Prupe.1G162500.1.v2.1/Prupe.1G162500.v2.1, intron 2 of 6)	20.5862	3.75522	17.2904	XP_020411568.1|TMV resistance protein N [Prunus persica]
Prupe.3G223200	Distal Intergenic	19.1802	3.75376	15.9599	XP_007215752.1|xyloglucan endotransglucosylase/hydrolase protein 9 [Prunus persica]
Prupe.2G076700	Promoter (1-2kb)	18.8913	3.75307	15.6853	XP_020411923.1|receptor-like protein 2 [Prunus persica]
Prupe.3G028000	Promoter (<=1kb)	18.8913	3.75307	15.6853	XP_007216414.2|uncharacterized protein LOC18783866 [Prunus persica]
Prupe.1G030700	Downstream (2-3kb)	20.4745	3.75306	17.1287	ONI26531.1|hypothetical protein PRUPE_1G030700 [Prunus persica]
Prupe.1G271900	Distal Intergenic	18.5372	3.75272	15.2749	ONI30773.1|hypothetical protein PRUPE_1G271900 [Prunus persica]
Prupe.4G157300	Distal Intergenic	20.6303	3.75239	17.2669	XP_020417826.1|berberine bridge enzyme-like 1 [Prunus persica]
Prupe.1G332500	Downstream (2-3kb)	22.1465	3.75223	18.7567	XP_007227594.1|nudix hydrolase 17, mitochondrial [Prunus persica]
Prupe.1G075900	Promoter (1-2kb)	47.1326	3.7519	42.5632	ONI27244.1|hypothetical protein PRUPE_1G075900 [Prunus persica]
Prupe.6G092700	Promoter (1-2kb)	19.3328	3.75165	16.1057	XP_007206114.1|40S ribosomal protein S23 [Prunus persica]
Prupe.7G103700	Distal Intergenic	21.5237	3.7514	18.1059	XP_007204849.1|uncharacterized protein LOC18771018 [Prunus persica]
Prupe.1G234600	Distal Intergenic	21.6958	3.75102	18.2721	ONI30171.1|hypothetical protein PRUPE_1G234600 [Prunus persica]
Prupe.2G241100	Intron (Prupe.2G241100.1.v2.1/Prupe.2G241100.v2.1, intron 8 of 17)	21.3617	3.75059	18.0391	XP_020413094.1|folylpolyglutamate synthase isoform X2 [Prunus persica]
Prupe.4G029300	Promoter (<=1kb)	21.3617	3.75059	18.0391	XP_007211975.1|oxygen-evolving enhancer protein 3, chloroplastic [Prunus persica]
Prupe.1G143800	Promoter (<=1kb)	22.1313	3.75007	18.7446	XP_020425650.1|uncharacterized protein LOC18790634 [Prunus persica]
Prupe.1G224500	Distal Intergenic	21.3557	3.74971	17.8253	XP_007223937.1|stress-associated endoplasmic reticulum protein 2 [Prunus persica]
Prupe.1G510400	Intron (Prupe.1G510400.1.v2.1/Prupe.1G510400.v2.1, intron 2 of 2)	22.3459	3.74808	18.8329	ONI35018.1|hypothetical protein PRUPE_1G510400 [Prunus persica]
Prupe.2G142800	Distal Intergenic	19.9774	3.74808	16.6883	ONI22660.1|hypothetical protein PRUPE_2G142800 [Prunus persica]
Prupe.3G070300	Intron (Prupe.3G070300.1.v2.1/Prupe.3G070300.v2.1, intron 4 of 7)	19.9856	3.74689	16.6946	ONI15946.1|hypothetical protein PRUPE_3G070300 [Prunus persica]
Prupe.7G060400	Distal Intergenic	20.8167	3.74615	17.5424	ONH95269.1|hypothetical protein PRUPE_7G060400 [Prunus persica]
Prupe.6G116800	Distal Intergenic	21.5366	3.7457	18.1247	ONI01019.1|hypothetical protein PRUPE_6G116800 [Prunus persica]
Prupe.5G181200	Promoter (1-2kb)	19.1691	3.7439	15.9554	ONI08492.1|hypothetical protein PRUPE_5G181200 [Prunus persica]
Prupe.4G008800	Promoter (<=1kb)	25.1692	3.74348	21.5172	XP_007211530.1|putative MO25-like protein At5g47540 [Prunus persica]
Prupe.4G204800	Promoter (<=1kb)	23.0856	3.74273	19.5204	XP_007212535.2|transcription factor TT2 isoform X1 [Prunus persica]
Prupe.1G216100	Distal Intergenic	20.2478	3.74155	16.9692	XP_007222471.2|trihelix transcription factor ASR3 [Prunus persica]
Prupe.3G137400	Distal Intergenic	18.8565	3.7411	15.6618	XP_020416721.1|uncharacterized serine-rich protein C1E8.05 [Prunus persica]
Prupe.1G419600	Promoter (<=1kb)	18.9641	3.74086	15.7546	XP_007225282.1|kinesin-like protein KIN-7N isoform X2 [Prunus persica]
Prupe.3G157300	Downstream (2-3kb)	19.5136	3.74041	16.2565	XP_020416073.1|uncharacterized protein LOC18781772 isoform X2 [Prunus persica]
Prupe.2G037500	Promoter (1-2kb)	19.0905	3.74039	15.8907	XP_007218928.1|phosphatidylinositol 4-phosphate 5-kinase 6 isoform X2 [Prunus persica]
Prupe.5G065400	Distal Intergenic	27.6558	3.7391	23.7296	XP_007210746.1|uncharacterized protein LOC18776355 [Prunus persica]
Prupe.3G001800	Promoter (<=1kb)	21.1061	3.73711	17.7182	XP_020415378.1|auxin-responsive protein IAA20 [Prunus persica]
Prupe.5G106200	Downstream (<1kb)	18.8582	3.73711	15.6685	XP_007210019.1|1-aminocyclopropane-1-carboxylate synthase [Prunus persica]
Prupe.3G086900	Downstream (1-2kb)	19.7441	3.73687	16.5051	XP_007217265.1|protein LURP-one-related 12 [Prunus persica]
Prupe.1G484400	Distal Intergenic	20.241	3.73674	17.0169	XP_020419798.1|protein TPR3 [Prunus persica]
Prupe.6G165900	Distal Intergenic	17.6706	3.73632	14.4898	XP_007207694.1|ubiquitin carboxyl-terminal hydrolase 27 isoform X1 [Prunus persica]
Prupe.6G137300	Promoter (1-2kb)	17.6706	3.73632	14.4898	XP_007208699.2|F-box protein At2g27310 [Prunus persica]
Prupe.4G231700	Distal Intergenic	17.6706	3.73632	14.4898	XP_007213292.1|uncharacterized protein LOC18781084 [Prunus persica]
Prupe.3G080000	Distal Intergenic	17.6706	3.73632	14.4898	XP_007215094.1|uncharacterized RNA-binding protein C17H9.04c [Prunus persica]
Prupe.1G106300	Distal Intergenic	19.3836	3.73631	16.1864	XP_007223307.1|probable receptor-like protein kinase At5g18500 [Prunus persica]
Prupe.1G047600	Promoter (<=1kb)	19.7802	3.7363	16.5114	XP_020411451.1|TLD domain-containing protein 2 isoform X1 [Prunus persica]
Prupe.1G045800	Intron (Prupe.1G045800.1.v2.1/Prupe.1G045800.v2.1, intron 3 of 25)	21.6173	3.73594	18.1687	XP_007227011.1|uncharacterized protein LOC18793372 isoform X2 [Prunus persica]
Prupe.6G204900	Downstream (<1kb)	20.545	3.7351	17.2068	ONI02538.1|hypothetical protein PRUPE_6G204900 [Prunus persica]
Prupe.1G453600	Distal Intergenic	20.5883	3.73252	17.2487	XP_007226278.2|BURP domain-containing protein 3 [Prunus persica]
Prupe.6G223300	Promoter (<=1kb)	18.8115	3.73219	15.6199	XP_007206528.1|uncharacterized protein LOC18772130 [Prunus persica]
Prupe.6G226300	Distal Intergenic	20.2097	3.7319	16.9879	ONI02884.1|hypothetical protein PRUPE_6G226300 [Prunus persica]
Prupe.3G049600	Distal Intergenic	19.7324	3.7311	16.498	XP_007217778.2|protein HOTHEAD [Prunus persica]
Prupe.1G200500	Distal Intergenic	20.5578	3.73091	17.2052	ONI29517.1|hypothetical protein PRUPE_1G200500 [Prunus persica]
Prupe.I002900.	Distal Intergenic	20.1977	3.73004	16.7698	XP_007214837.2|tyrosine-sulfated glycopeptide receptor 1 [Prunus persica]
Prupe.1G026700	Downstream (<1kb)	18.629	3.72992	15.4452	ONI26461.1|hypothetical protein PRUPE_1G026700 [Prunus persica]
Prupe.6G038600	Distal Intergenic	19.4261	3.72991	16.2393	XP_020421899.1|uncharacterized protein LOC18772646 isoform X1 [Prunus persica]
Prupe.3G157000	Distal Intergenic	19.6456	3.72907	16.3755	XP_007214916.1|protein STABILIZED1 [Prunus persica]
Prupe.4G236800	Distal Intergenic	41.2026	3.72824	36.7417	XP_020417663.1|7-deoxyloganetin glucosyltransferase-like [Prunus persica]
Prupe.4G066300	Distal Intergenic	20.0729	3.72799	16.8167	XP_007212938.1|uncharacterized protein LOC18779122 [Prunus persica]
Prupe.6G113900	Distal Intergenic	19.696	3.72794	16.4453	XP_020422420.1|uncharacterized protein LOC18774416 [Prunus persica]
Prupe.4G125900	Promoter (<=1kb)	20.5754	3.72789	17.2417	XP_020418421.1|peroxidase 7 [Prunus persica]
Prupe.3G271000	Promoter (1-2kb)	19.1666	3.72752	15.9512	XP_007215618.1|V-type proton ATPase subunit d2 [Prunus persica]
Prupe.4G266100	Promoter (<=1kb)	20.3272	3.72561	17.0204	XP_007213290.2|hydroxyproline O-arabinosyltransferase 3 [Prunus persica]
Prupe.1G091900	Distal Intergenic	18.9032	3.72513	15.7213	XP_007222807.1|xylose isomerase [Prunus persica]
Prupe.2G295500	Promoter (<=1kb)	19.856	3.72337	16.5852	XP_020413954.1|DNA-directed RNA polymerase III subunit RPC3 isoform X1 [Prunus persica]
Prupe.1G583700	Promoter (<=1kb)	20.5896	3.72302	17.2475	XP_007221893.1|uncharacterized protein LOC18791626 [Prunus persica]
Prupe.1G018000	Distal Intergenic	18.8058	3.72219	15.631	XP_020418883.1|vicilin GC72-A [Prunus persica]
Prupe.1G461500	Distal Intergenic	18.5795	3.72194	15.4034	ONI34086.1|hypothetical protein PRUPE_1G461500 [Prunus persica]
Prupe.2G082600	Distal Intergenic	23.1693	3.72135	19.6205	ONI21705.1|hypothetical protein PRUPE_2G082600, partial [Prunus persica]
Prupe.6G264100	Downstream (<1kb)	25.6527	3.72094	21.8879	XP_007208297.1|protein NRT1/ PTR FAMILY 5.6 [Prunus persica]
Prupe.6G108900	Distal Intergenic	21.3748	3.71986	17.9633	ONI00871.1|hypothetical protein PRUPE_6G108900 [Prunus persica]
Prupe.5G112100	Downstream (1-2kb)	18.5647	3.71795	15.3925	XP_007209857.1|BTB/POZ domain-containing protein POB1 [Prunus persica]
Prupe.1G437600	Promoter (<=1kb)	20.373	3.71771	17.1419	XP_007222388.1|probable protein phosphatase 2C 12 [Prunus persica]
Prupe.1G124400	Promoter (<=1kb)	19.7443	3.71635	16.5741	XP_007227125.2|protein NRT1/ PTR FAMILY 5.13 [Prunus persica]
Prupe.2G029700	Promoter (1-2kb)	19.851	3.71587	16.667	ONI20699.1|hypothetical protein PRUPE_2G029700 [Prunus persica]
Prupe.2G292100	Downstream (<1kb)	22.1396	3.71515	18.7524	XP_007218740.1|heat stress transcription factor B-2a [Prunus persica]
Prupe.8G095800	Downstream (2-3kb)	20.32	3.71421	16.988	XP_007200670.2|protein RADIALIS-like 3 [Prunus persica]
Prupe.2G028400	Distal Intergenic	18.5332	3.71407	15.3644	XP_007219034.1|pentatricopeptide repeat-containing protein At1g05600 [Prunus persica]
Prupe.8G057800	Distal Intergenic	18.5566	3.71395	15.3885	XP_007221446.1|uncharacterized membrane protein At4g09580 [Prunus persica]
Prupe.8G074600	Downstream (<1kb)	18.5566	3.71395	15.3885	ONH90795.1|hypothetical protein PRUPE_8G074600 [Prunus persica]
Prupe.5G078000	Promoter (1-2kb)	18.5566	3.71395	15.3885	ONI06739.1|hypothetical protein PRUPE_5G078000 [Prunus persica]
Prupe.1G092800	Promoter (1-2kb)	17.5436	3.71372	14.3857	ONI27533.1|hypothetical protein PRUPE_1G092800 [Prunus persica]
Prupe.6G317500	Promoter (<=1kb)	22.216	3.71367	18.7201	ONI04361.1|hypothetical protein PRUPE_6G317500 [Prunus persica]
Prupe.5G237100	Distal Intergenic	19.0086	3.71315	15.8349	ONI09418.1|hypothetical protein PRUPE_5G237100 [Prunus persica]
Prupe.4G102200	Promoter (1-2kb)	19.2817	3.71315	16.0511	XP_007213709.2|lysine-specific demethylase JMJ18 [Prunus persica]
Prupe.7G076400	Intron (Prupe.7G076400.1.v2.1/Prupe.7G076400.v2.1, intron 1 of 3)	19.0086	3.71315	15.8349	XP_007202673.1|18 kDa seed maturation protein [Prunus persica]
Prupe.4G256900	Promoter (1-2kb)	19.3352	3.71277	16.1001	XP_007212140.1|ubiquitin-conjugating enzyme E2 19 [Prunus persica]
Prupe.1G455000	Promoter (<=1kb)	20.2577	3.71251	17.0392	XP_007222136.1|uncharacterized protein LOC18792854 isoform X2 [Prunus persica]
Prupe.7G046500	Promoter (<=1kb)	19.6838	3.71239	16.4444	ONH95014.1|hypothetical protein PRUPE_7G046500 [Prunus persica]
Prupe.2G218100	Downstream (1-2kb)	19.4471	3.71211	16.2073	XP_020412624.1|pentatricopeptide repeat-containing protein At2g16880 [Prunus persica]
Prupe.6G297100	Promoter (1-2kb)	19.8327	3.71202	16.5537	ONI04027.1|hypothetical protein PRUPE_6G297100, partial [Prunus persica]
Prupe.7G136000	Distal Intergenic	22.8785	3.71176	19.4251	ONH96545.1|hypothetical protein PRUPE_7G136000 [Prunus persica]
Prupe.4G177500	Promoter (<=1kb)	20.2928	3.71128	16.9632	XP_007211700.1|uncharacterized protein LOC18780452 [Prunus persica]
Prupe.3G237700	Promoter (<=1kb)	18.4282	3.71076	15.2653	XP_007217649.2|KH domain-containing protein At4g18375 [Prunus persica]
Prupe.7G056700	Distal Intergenic	19.8176	3.71021	16.5301	XP_007202846.2|heat stress transcription factor B-3 [Prunus persica]
Prupe.6G284900	Promoter (1-2kb)	19.633	3.70809	16.3634	XP_007207503.1|macrophage migration inhibitory factor homolog [Prunus persica]
Prupe.6G055300	Promoter (<=1kb)	18.5873	3.70757	15.4447	XP_007206509.1|gibberellin 2-beta-dioxygenase 8 [Prunus persica]
Prupe.3G167700	Downstream (<1kb)	21.7601	3.70717	18.3082	ONI17573.1|hypothetical protein PRUPE_3G167700 [Prunus persica]
Prupe.3G170700	Downstream (<1kb)	19.6568	3.70565	16.4159	ONI17634.1|hypothetical protein PRUPE_3G170700 [Prunus persica]
Prupe.4G050200	Promoter (<=1kb)	18.7385	3.70553	15.5501	XP_007212646.1|dof zinc finger protein DOF1.4 [Prunus persica]
Prupe.3G053100	Promoter (<=1kb)	21.0508	3.70492	17.7613	ONI15640.1|hypothetical protein PRUPE_3G053100 [Prunus persica]
Prupe.6G087100	Promoter (1-2kb)	18.7553	3.70336	15.4757	XP_007205036.2|ankyrin repeat-containing protein At5g02620 [Prunus persica]
Prupe.1G115800	Downstream (<1kb)	20.6891	3.70323	17.3353	ONI27995.1|hypothetical protein PRUPE_1G115800 [Prunus persica]
Prupe.1G426900	Downstream (2-3kb)	21.3126	3.70284	17.8973	XP_020417875.1|pumilio homolog 12 [Prunus persica]
Prupe.6G231600	Distal Intergenic	19.3594	3.70207	16.1176	XP_007206103.2|CBS domain-containing protein CBSX1, chloroplastic isoform X2 [Prunus persica]
Prupe.3G126400	Intron (Prupe.3G126400.1.v2.1/Prupe.3G126400.v2.1, intron 4 of 15)	18.5724	3.70198	15.4176	ONI16869.1|hypothetical protein PRUPE_3G126400 [Prunus persica]
Prupe.1G207000	Distal Intergenic	18.5724	3.70198	15.4176	XP_007222982.1|eukaryotic translation initiation factor 2A [Prunus persica]
Prupe.1G229400	Distal Intergenic	20.4076	3.70145	17.0895	ONI30072.1|hypothetical protein PRUPE_1G229400 [Prunus persica]
Prupe.1G157200	Promoter (1-2kb)	22.6611	3.70144	19.1884	ONI28719.1|hypothetical protein PRUPE_1G157200 [Prunus persica]
Prupe.5G089200	Downstream (1-2kb)	19.3617	3.70126	16.1364	ONI06925.1|hypothetical protein PRUPE_5G089200 [Prunus persica]
Prupe.1G082200	Intron (Prupe.1G082200.1.v2.1/Prupe.1G082200.v2.1, intron 1 of 3)	20.5499	3.70057	17.1974	ONI27366.1|hypothetical protein PRUPE_1G082200 [Prunus persica]
Prupe.1G095200	Downstream (<1kb)	19.682	3.70052	16.4089	XP_007225403.1|protein SUPPRESSOR OF MAX2 1 [Prunus persica]
Prupe.7G265100	Intron (Prupe.7G265100.1.v2.1/Prupe.7G265100.v2.1, intron 5 of 10)	23.0438	3.69991	19.5772	XP_007204278.1|eukaryotic translation initiation factor [Prunus persica]
Prupe.7G256100	Promoter (1-2kb)	20.6264	3.69988	17.27	XP_007202657.1|uncharacterized protein LOC18771642 [Prunus persica]
Prupe.1G243300	Distal Intergenic	42.3347	3.69855	37.9498	ONI30309.1|hypothetical protein PRUPE_1G243300 [Prunus persica]
Prupe.6G291800	Distal Intergenic	19.4454	3.69835	16.1986	XP_007206715.1|protein DETOXIFICATION 53 [Prunus persica]
Prupe.4G281100	Downstream (2-3kb)	19.7351	3.69777	16.5595	ONI14439.1|hypothetical protein PRUPE_4G281100 [Prunus persica]
Prupe.5G063700	Downstream (<1kb)	18.6803	3.69746	15.5587	XP_007208919.2|cullin-1 isoform X1 [Prunus persica]
Prupe.1G104900	Distal Intergenic	42.7402	3.69694	38.2665	XP_007222687.1|late embryogenesis abundant protein D-29 [Prunus persica]
Prupe.1G047100	Intron (Prupe.1G047100.2.v2.1/Prupe.1G047100.v2.1, intron 1 of 11)	18.6787	3.69663	15.4947	ONI26805.1|hypothetical protein PRUPE_1G047100 [Prunus persica]
Prupe.2G140500	Distal Intergenic	18.3722	3.6966	15.2251	XP_007221009.1|Golgi SNAP receptor complex member 1-2 [Prunus persica]
Prupe.4G144700	Distal Intergenic	18.2891	3.6948	15.1395	ONI12107.1|hypothetical protein PRUPE_4G144700 [Prunus persica]
Prupe.6G192900	Intron (Prupe.6G192900.1.v2.1/Prupe.6G192900.v2.1, intron 1 of 1)	18.2891	3.6948	15.1395	ONI02351.1|hypothetical protein PRUPE_6G192900, partial [Prunus persica]
Prupe.8G163300	Promoter (<=1kb)	20.4753	3.69478	17.2352	XP_007201407.1|thaumatin-like protein 1b [Prunus persica]
Prupe.7G261100	Promoter (<=1kb)	18.8555	3.69462	15.6693	ONH98670.1|hypothetical protein PRUPE_7G261100 [Prunus persica]
Prupe.4G248300	Distal Intergenic	18.8127	3.69421	15.6217	XP_007213039.2|codeine O-demethylase [Prunus persica]
Prupe.4G249900	Distal Intergenic	18.6166	3.69399	15.4643	XP_020417617.1|nuclear transcription factor Y subunit A-1 [Prunus persica]
Prupe.1G078600	Distal Intergenic	19.4426	3.69158	16.2872	ONI27305.1|hypothetical protein PRUPE_1G078600 [Prunus persica]
Prupe.1G207900	Distal Intergenic	19.4426	3.69158	16.2872	ONI29665.1|hypothetical protein PRUPE_1G207900 [Prunus persica]
Prupe.4G204600	Intron (Prupe.4G204600.1.v2.1/Prupe.4G204600.v2.1, intron 2 of 5)	19.4426	3.69158	16.2872	XP_007214476.1|gibberellin 2-beta-dioxygenase 8 isoform X1 [Prunus persica]
Prupe.4G212100	Downstream (<1kb)	19.4426	3.69158	16.2872	XP_020418389.1|uncharacterized protein LOC18780691 isoform X1 [Prunus persica]
Prupe.3G252800	Distal Intergenic	19.4426	3.69158	16.2872	XP_007215331.1|BAHD acyltransferase At3g29680 [Prunus persica]
Prupe.7G035000	Distal Intergenic	70.9684	3.6911	66.1072	XP_020424433.1|probable disease resistance protein At4g27220 [Prunus persica]
Prupe.7G067500	Promoter (<=1kb)	18.7176	3.69027	15.545	XP_020423933.1|polyadenylate-binding protein-interacting protein 3 [Prunus persica]
Prupe.6G155900	Distal Intergenic	19.1474	3.68988	15.9228	XP_007207882.2|uncharacterized protein LOC18775128 [Prunus persica]
Prupe.7G155800	Distal Intergenic	23.76	3.68963	20.1269	XP_020423441.1|embryonic protein DC-8 isoform X3 [Prunus persica]
Prupe.2G218300	Promoter (<=1kb)	20.1875	3.68952	16.9674	XP_007218338.1|Golgi to ER traffic protein 4 homolog [Prunus persica]
Prupe.7G202800	Downstream (<1kb)	19.6454	3.68925	16.3779	ONH97639.1|hypothetical protein PRUPE_7G202800 [Prunus persica]
Prupe.1G206100	Distal Intergenic	18.629	3.68843	15.4471	ONI29621.1|hypothetical protein PRUPE_1G206100 [Prunus persica]
Prupe.4G208700	Distal Intergenic	21.0308	3.68838	17.6648	XP_020418262.1|protein MOS2 [Prunus persica]
Prupe.1G483900	Intron (Prupe.1G483900.3.v2.1/Prupe.1G483900.v2.1, intron 1 of 8)	19.2056	3.68804	15.9897	XP_007224283.2|heparanase-like protein 3 isoform X1 [Prunus persica]
Prupe.3G039000	Distal Intergenic	20.0053	3.68671	16.7027	XP_007217156.1|subtilisin-like protease SBT1.4 [Prunus persica]
Prupe.8G032700	Promoter (1-2kb)	21.3304	3.686	17.9113	XP_020426339.1|sterol 3-beta-glucosyltransferase UGT80B1 isoform X2 [Prunus persica]
Prupe.7G113800	Distal Intergenic	18.9971	3.68582	15.8041	ONH96215.1|hypothetical protein PRUPE_7G113800 [Prunus persica]
Prupe.7G042800	Distal Intergenic	19.5298	3.68565	16.3279	XP_007204422.2|pentatricopeptide repeat-containing protein At2g35030, mitochondrial isoform X1 [Prunus persica]
Prupe.6G229100	Promoter (<=1kb)	20.006	3.68523	16.7037	XP_007205258.1|putative oxidoreductase TDA3 [Prunus persica]
Prupe.2G005300	Promoter (<=1kb)	21.917	3.68414	18.5437	XP_007220253.2|linoleate 13S-lipoxygenase 2-1, chloroplastic [Prunus persica]
Prupe.3G043800	Distal Intergenic	18.2553	3.68282	15.1181	XP_007215564.1|protein Brevis radix-like 2 [Prunus persica]
Prupe.6G194100	Promoter (<=1kb)	18.2553	3.68282	15.1181	XP_007208484.2|uncharacterized protein LOC18772819 isoform X1 [Prunus persica]
Prupe.1G571800	Intron (Prupe.1G571800.1.v2.1/Prupe.1G571800.v2.1, intron 1 of 3)	18.2553	3.68282	15.1181	ONI36144.1|hypothetical protein PRUPE_1G571800 [Prunus persica]
Prupe.7G155500	Promoter (<=1kb)	18.2553	3.68282	15.1181	XP_007202273.1|epoxide hydrolase 1 [Prunus persica]
Prupe.3G030900	Promoter (<=1kb)	19.6279	3.68144	16.3916	XP_020415968.1|pumilio homolog 23 isoform X1 [Prunus persica]
Prupe.6G237400	Promoter (1-2kb)	21.4202	3.68065	18.098	ONI03084.1|hypothetical protein PRUPE_6G237400 [Prunus persica]
Prupe.2G098600	Intron (Prupe.2G098600.1.v2.1/Prupe.2G098600.v2.1, intron 2 of 5)	19.7223	3.6803	16.4419	XP_007219020.1|non-specific phospholipase C3 [Prunus persica]
Prupe.2G132100	Distal Intergenic	17.3541	3.68016	14.2106	XP_007220124.2|phospholipase A(1) DAD1, chloroplastic [Prunus persica]
Prupe.2G223900	Distal Intergenic	18.3335	3.68006	15.186	XP_020412058.1|cyclic nucleotide-gated ion channel 1 [Prunus persica]
Prupe.6G086900	Promoter (1-2kb)	19.8386	3.67917	16.5534	ONI00398.1|hypothetical protein PRUPE_6G086900 [Prunus persica]
Prupe.1G007900	Distal Intergenic	30.255	3.67882	26.1972	ONI26165.1|hypothetical protein PRUPE_1G007900 [Prunus persica]
Prupe.7G005400	Intron (Prupe.7G005300.2.v2.1/Prupe.7G005300.v2.1, intron 6 of 8)	18.4626	3.67852	15.3044	ONH94235.1|hypothetical protein PRUPE_7G005400 [Prunus persica]
Prupe.4G274700	Intron (Prupe.4G274700.1.v2.1/Prupe.4G274700.v2.1, intron 3 of 6)	21.4414	3.67801	18.0521	ONI14310.1|hypothetical protein PRUPE_4G274700 [Prunus persica]
Prupe.4G081900	Distal Intergenic	18.9088	3.67784	15.7357	ONI11005.1|hypothetical protein PRUPE_4G081900 [Prunus persica]
Prupe.3G182500	Promoter (1-2kb)	19.2694	3.67747	16.0896	ONI17841.1|hypothetical protein PRUPE_3G182500 [Prunus persica]
Prupe.6G141700	Downstream (<1kb)	19.2927	3.67711	16.0532	ONI01477.1|hypothetical protein PRUPE_6G141700 [Prunus persica]
Prupe.6G261800	Distal Intergenic	23.5589	3.67615	19.9507	ONI03511.1|hypothetical protein PRUPE_6G261800 [Prunus persica]
Prupe.8G046400	Distal Intergenic	19.1032	3.67613	15.9057	XP_007200298.1|cytochrome P450 78A7 [Prunus persica]
Prupe.2G024800	Distal Intergenic	21.7638	3.67572	18.3616	XP_020412032.1|acyl-CoA--sterol O-acyltransferase 1 [Prunus persica]
Prupe.1G141600	Distal Intergenic	18.0648	3.67564	14.9355	ONI28417.1|hypothetical protein PRUPE_1G141600 [Prunus persica]
Prupe.1G386300	Intron (Prupe.1G386300.1.v2.1/Prupe.1G386300.v2.1, intron 2 of 2)	20.767	3.67563	17.3971	XP_007222520.1|allene oxide synthase 1, chloroplastic [Prunus persica]
Prupe.2G062200	Distal Intergenic	20.3185	3.67551	16.9873	ONI21379.1|hypothetical protein PRUPE_2G062200 [Prunus persica]
Prupe.8G023100	Promoter (<=1kb)	18.2664	3.67483	15.1376	XP_020409239.1|TMV resistance protein N isoform X1 [Prunus persica]
Prupe.8G064300	Downstream (1-2kb)	17.0679	3.67405	13.9489	XP_020409393.1|ABC transporter G family member 11 [Prunus persica]
Prupe.1G097000	Distal Intergenic	17.0679	3.67405	13.9489	ONI27618.1|hypothetical protein PRUPE_1G097000 [Prunus persica]
Prupe.3G156000	Distal Intergenic	17.0679	3.67405	13.9489	XP_007215807.1|protein YIF1B [Prunus persica]
Prupe.5G202300	Intron (Prupe.5G202300.1.v2.1/Prupe.5G202300.v2.1, intron 1 of 3)	19.7832	3.67402	16.6309	XP_020418902.1|uncharacterized protein LOC109949077 [Prunus persica]
Prupe.1G556500	Downstream (<1kb)	18.623	3.67337	15.4536	XP_007224912.1|serine/threonine-protein kinase-like protein CCR4 [Prunus persica]
Prupe.6G250700	Distal Intergenic	20.793	3.67244	17.4226	XP_007206122.1|actin-depolymerizing factor 2 [Prunus persica]
Prupe.1G113400	Promoter (<=1kb)	18.6245	3.67101	15.4818	XP_020410741.1|protein REDUCED WALL ACETYLATION 2 isoform X1 [Prunus persica]
Prupe.3G124600	Distal Intergenic	19.5173	3.67087	16.2901	ONI16839.1|hypothetical protein PRUPE_3G124600 [Prunus persica]
Prupe.5G212300	Intron (Prupe.5G212200.1.v2.1/Prupe.5G212200.v2.1, intron 19 of 19)	18.2821	3.67084	15.1568	ONI09017.1|hypothetical protein PRUPE_5G212300 [Prunus persica]
Prupe.3G121100	Distal Intergenic	18.2821	3.67084	15.1568	ONI16767.1|hypothetical protein PRUPE_3G121100 [Prunus persica]
Prupe.3G071000	Exon (Prupe.3G071000.1.v2.1/Prupe.3G071000.v2.1, exon 3 of 23)	20.27	3.67063	17.0595	XP_020415825.1|regulator of telomere elongation helicase 1 homolog isoform X1 [Prunus persica]
Prupe.8G052600	Promoter (<=1kb)	18.0755	3.67057	14.9498	XP_020426036.1|uncharacterized protein LOC18766487 isoform X2 [Prunus persica]
Prupe.6G172700	Promoter (<=1kb)	18.5537	3.66933	15.3885	ONI02011.1|hypothetical protein PRUPE_6G172700 [Prunus persica]
Prupe.8G042600	Downstream (2-3kb)	19.9895	3.66927	16.7007	XP_007199337.2|uncharacterized protein At4g02000 [Prunus persica]
Prupe.7G050400	Distal Intergenic	18.1911	3.66792	15.0731	XP_007215774.1|uncharacterized protein LOC18782088 [Prunus persica]
Prupe.6G203700	Distal Intergenic	19.9506	3.66787	16.6578	ONI02522.1|hypothetical protein PRUPE_6G203700 [Prunus persica]
Prupe.8G042100	Intron (Prupe.8G042100.1.v2.1/Prupe.8G042100.v2.1, intron 2 of 2)	18.002	3.66765	14.8789	ONH90245.1|hypothetical protein PRUPE_8G042100, partial [Prunus persica]
Prupe.6G272900	Downstream (1-2kb)	20.2917	3.66731	17.066	XP_007207386.1|glycerol-3-phosphate 2-O-acyltransferase 6 [Prunus persica]
Prupe.3G203900	Distal Intergenic	19.3482	3.6673	16.1231	XP_007217467.2|exopolygalacturonase [Prunus persica]
Prupe.1G058500	Downstream (<1kb)	23.7812	3.66665	20.1437	ONI26960.1|hypothetical protein PRUPE_1G058500 [Prunus persica]
Prupe.8G131800	Promoter (<=1kb)	18.1382	3.6663	15.0166	ONH91707.1|hypothetical protein PRUPE_8G131800 [Prunus persica]
Prupe.1G204600	Distal Intergenic	18.1232	3.66608	15.017	XP_007225022.1|PHD finger-like domain-containing protein 5B [Prunus persica]
Prupe.8G006200	Distal Intergenic	20.1335	3.66464	16.8246	ONH89641.1|hypothetical protein PRUPE_8G006200 [Prunus persica]
Prupe.5G062000	Distal Intergenic	17.9807	3.66366	14.8615	XP_007209314.1|ethylene-responsive transcription factor 5 [Prunus persica]
Prupe.1G176300	Distal Intergenic	17.9807	3.66366	14.8615	ONI29026.1|hypothetical protein PRUPE_1G176300 [Prunus persica]
Prupe.5G201600	Promoter (1-2kb)	18.3339	3.66285	15.2131	XP_020420228.1|plant intracellular Ras-group-related LRR protein 7 [Prunus persica]
Prupe.1G013000	Intron (Prupe.1G013000.1.v2.1/Prupe.1G013000.v2.1, intron 7 of 10)	17.9962	3.66091	14.7888	XP_007222992.1|uncharacterized protein LOC18790958 [Prunus persica]
Prupe.5G076100	Distal Intergenic	21.0504	3.66038	17.677	XP_020419044.1|NAC domain-containing protein 7 [Prunus persica]
Prupe.7G210900	Intron (Prupe.7G210900.1.v2.1/Prupe.7G210900.v2.1, intron 2 of 6)	19.7682	3.6598	16.49	ONH97793.1|hypothetical protein PRUPE_7G210900 [Prunus persica]
Prupe.5G107300	Distal Intergenic	19.7356	3.65912	16.4772	XP_020420057.1|protein LURP-one-related 17 [Prunus persica]
Prupe.8G202700	Intron (Prupe.8G202700.1.v2.1/Prupe.8G202700.v2.1, intron 2 of 5)	23.8132	3.65817	20.249	XP_020426227.1|uncharacterized protein LOC109950710 [Prunus persica]
Prupe.7G163700	Intron (Prupe.7G163700.1.v2.1/Prupe.7G163700.v2.1, intron 3 of 9)	21.1804	3.65801	17.7682	XP_007203224.1|probable methyltransferase PMT27 [Prunus persica]
Prupe.2G082800	Promoter (<=1kb)	18.4692	3.65795	15.3179	XP_007221394.2|uncharacterized protein LOC18787915 [Prunus persica]
Prupe.3G073600	Downstream (1-2kb)	28.2706	3.65734	24.3079	XP_007215610.1|F-box/kelch-repeat protein At1g80440 [Prunus persica]
Prupe.8G131300	Promoter (1-2kb)	17.9437	3.6571	14.8338	XP_020426116.1|uncharacterized protein At4g06744 [Prunus persica]
Prupe.4G152800	Intron (Prupe.4G152800.1.v2.1/Prupe.4G152800.v2.1, intron 1 of 6)	18.8105	3.65691	15.6209	XP_007211745.2|cytochrome P450 CYP72A219 [Prunus persica]
Prupe.5G028800	Distal Intergenic	18.7189	3.65634	15.4431	ONI05919.1|hypothetical protein PRUPE_5G028800 [Prunus persica]
Prupe.6G157100	Downstream (1-2kb)	19.4319	3.65617	16.1816	ONI01763.1|hypothetical protein PRUPE_6G157100 [Prunus persica]
Prupe.5G068700	Distal Intergenic	17.9584	3.65568	14.8479	ONI06586.1|hypothetical protein PRUPE_5G068700 [Prunus persica]
Prupe.1G504800	Intron (Prupe.1G504800.2.v2.1/Prupe.1G504800.v2.1, intron 4 of 5)	17.9584	3.65568	14.8479	ONI34902.1|hypothetical protein PRUPE_1G504800 [Prunus persica]
Prupe.4G080700	Distal Intergenic	18.461	3.65563	15.3119	XP_007214717.1|gibberellin 2-beta-dioxygenase [Prunus persica]
Prupe.1G510200	Promoter (<=1kb)	19.0815	3.65507	15.8706	XP_007222822.1|F-box/kelch-repeat protein At1g22040 [Prunus persica]
Prupe.4G002700	Promoter (<=1kb)	19.7154	3.65464	16.446	ONI09674.1|hypothetical protein PRUPE_4G002700 [Prunus persica]
Prupe.8G010100	Downstream (1-2kb)	22.1339	3.65367	18.6522	ONH89693.1|hypothetical protein PRUPE_8G010100 [Prunus persica]
Prupe.7G089900	Downstream (<1kb)	27.802	3.65256	23.8621	ONH95770.1|hypothetical protein PRUPE_7G089900 [Prunus persica]
Prupe.2G121600	Distal Intergenic	17.8329	3.65248	14.7257	XP_020411938.1|cyclin-U4-1 [Prunus persica]
Prupe.3G078200	Downstream (<1kb)	20.1332	3.65211	16.8292	ONI16088.1|hypothetical protein PRUPE_3G078200 [Prunus persica]
Prupe.6G021200	Distal Intergenic	17.9432	3.65198	14.7399	XP_007206801.2|G2/mitotic-specific cyclin S13-7 [Prunus persica]
Prupe.1G213900	Promoter (<=1kb)	18.9071	3.65175	15.7383	XP_020411410.1|mediator-associated protein 2 [Prunus persica]
Prupe.1G192900	Intron (Prupe.1G192900.1.v2.1/Prupe.1G192900.v2.1, intron 2 of 2)	17.9575	3.65168	14.8506	ONI29318.1|hypothetical protein PRUPE_1G192900 [Prunus persica]
Prupe.6G036600	Distal Intergenic	21.5836	3.65107	18.1421	ONH99573.1|hypothetical protein PRUPE_6G036600 [Prunus persica]
Prupe.1G108700	Intron (Prupe.1G108800.1.v2.1/Prupe.1G108800.v2.1, intron 35 of 35)	19.8048	3.65026	16.5277	XP_007225358.2|calmodulin-binding transcription activator 3 isoform X1 [Prunus persica]
Prupe.6G331000	Intron (Prupe.6G331000.1.v2.1/Prupe.6G331000.v2.1, intron 9 of 13)	24.1621	3.65014	20.6	XP_007205011.1|glutathione synthetase, chloroplastic [Prunus persica]
Prupe.6G272900	Distal Intergenic	18.8658	3.65011	15.6958	XP_007207386.1|glycerol-3-phosphate 2-O-acyltransferase 6 [Prunus persica]
Prupe.7G088600	Promoter (1-2kb)	18.0281	3.64907	14.905	XP_007202356.1|probable E3 ubiquitin-protein ligase BAH1-like [Prunus persica]
Prupe.1G527000	Distal Intergenic	25.2305	3.64885	21.4891	XP_007223171.1|GEM-like protein 1 [Prunus persica]
Prupe.8G040900	Distal Intergenic	18.4138	3.64862	15.2588	ONH90214.1|hypothetical protein PRUPE_8G040900 [Prunus persica]
Prupe.1G411400	Promoter (1-2kb)	20.8308	3.6482	17.4631	XP_007222994.1|NDR1/HIN1-like protein 2 [Prunus persica]
Prupe.7G002000	Distal Intergenic	19.6827	3.64784	16.489	ONH94169.1|hypothetical protein PRUPE_7G002000 [Prunus persica]
Prupe.1G564000	Promoter (<=1kb)	19.0461	3.64772	15.8643	XP_007222366.2|probable kinetochore protein ndc80 [Prunus persica]
Prupe.4G122700	Distal Intergenic	17.9633	3.64769	14.8605	ONI11719.1|hypothetical protein PRUPE_4G122700 [Prunus persica]
Prupe.8G131700	Promoter (1-2kb)	17.9167	3.64753	14.7154	XP_007201726.1|phosphatidylinositol 3,4,5-trisphosphate 3-phosphatase and protein-tyrosine-phosphatase PTEN2A [Prunus persica]
Prupe.4G239900	Distal Intergenic	18.0494	3.64703	14.9267	ONI13706.1|hypothetical protein PRUPE_4G239900 [Prunus persica]
Prupe.5G045200	Downstream (<1kb)	18.5201	3.64689	15.4124	XP_007209693.1|1,4-dihydroxy-2-naphthoyl-CoA thioesterase 1 [Prunus persica]
Prupe.3G075900	Downstream (1-2kb)	19.0664	3.64648	15.8528	XP_007216816.1|probable 2-oxoglutarate-dependent dioxygenase AOP1 [Prunus persica]
Prupe.2G077600	Distal Intergenic	18.159	3.64639	14.9384	ONI21639.1|hypothetical protein PRUPE_2G077600 [Prunus persica]
Prupe.7G096000	Promoter (<=1kb)	18.1559	3.646	15.0298	XP_007204602.1|exocyst complex component EXO70A1 [Prunus persica]
Prupe.1G392000	Distal Intergenic	19.0367	3.64588	15.8186	ONI32890.1|hypothetical protein PRUPE_1G392000 [Prunus persica]
Prupe.3G125900	Promoter (<=1kb)	18.6532	3.64574	15.3815	XP_020414532.1|glucosidase 2 subunit beta isoform X2 [Prunus persica]
Prupe.8G181400	Promoter (<=1kb)	18.3839	3.644	15.2403	ONH92570.1|hypothetical protein PRUPE_8G181400 [Prunus persica]
Prupe.8G033900	Distal Intergenic	18.264	3.64388	15.1483	ONH90083.1|hypothetical protein PRUPE_8G033900 [Prunus persica]
Prupe.3G043600	Promoter (1-2kb)	18.584	3.6429	15.4787	ONI15447.1|hypothetical protein PRUPE_3G043600 [Prunus persica]
Prupe.6G205000	Promoter (1-2kb)	18.7117	3.64097	15.5297	XP_020422302.1|uncharacterized protein LOC18773680 [Prunus persica]
Prupe.4G073700	Intron (Prupe.4G073700.1.v2.1/Prupe.4G073700.v2.1, intron 2 of 11)	20.0767	3.64091	16.767	XP_007212020.2|uncharacterized protein LOC18780710 [Prunus persica]
Prupe.1G051100	Promoter (1-2kb)	18.2526	3.64086	15.1472	XP_007227645.1|myb-related protein 305 [Prunus persica]
Prupe.1G084900	Downstream (2-3kb)	17.7182	3.64051	14.6223	XP_020411230.1|AP2-like ethylene-responsive transcription factor AIL5 [Prunus persica]
Prupe.2G112900	Distal Intergenic	17.7182	3.64051	14.6223	ONI22189.1|hypothetical protein PRUPE_2G112900 [Prunus persica]
Prupe.3G276500	Promoter (<=1kb)	18.3777	3.64005	15.2377	XP_007214854.1|probable galacturonosyltransferase-like 10 [Prunus persica]
Prupe.6G147300	Distal Intergenic	20.7599	3.63997	17.4105	XP_020422109.1|ubiquitin carboxyl-terminal hydrolase 8 isoform X1 [Prunus persica]
Prupe.1G266200	Distal Intergenic	17.9955	3.63971	14.8997	ONI30678.1|hypothetical protein PRUPE_1G266200 [Prunus persica]
Prupe.1G036600	Distal Intergenic	18.4717	3.63937	15.3141	XP_007224499.1|1-aminocyclopropane-1-carboxylate oxidase homolog 1 [Prunus persica]
Prupe.1G260100	Promoter (1-2kb)	20.7254	3.63915	17.4085	ONI30582.1|hypothetical protein PRUPE_1G260100 [Prunus persica]
Prupe.1G504000	Distal Intergenic	18.6629	3.63851	15.503	XP_007225264.1|oxysterol-binding protein-related protein 1C [Prunus persica]
Prupe.1G197300	Distal Intergenic	21.6795	3.63792	18.2657	ONI29413.1|hypothetical protein PRUPE_1G197300 [Prunus persica]
Prupe.7G198400	Distal Intergenic	20.2382	3.63783	16.9191	XP_020423876.1|serine/threonine-protein kinase RIPK [Prunus persica]
Prupe.2G295700	Distal Intergenic	19.5954	3.63755	16.4285	XP_007219820.1|cytokinin hydroxylase [Prunus persica]
Prupe.2G115600	Distal Intergenic	19.5247	3.63752	16.2623	XP_007220803.1|putative invertase inhibitor [Prunus persica]
Prupe.5G055800	Distal Intergenic	18.849	3.6373	15.7469	XP_007210061.1|olee1-like protein [Prunus persica]
Prupe.1G166400	Promoter (1-2kb)	18.849	3.6373	15.7469	ONI28881.1|hypothetical protein PRUPE_1G166400 [Prunus persica]
Prupe.3G039300	Distal Intergenic	18.849	3.6373	15.7469	XP_007215252.2|cytochrome P450 71A1 [Prunus persica]
Prupe.1G346500	Distal Intergenic	18.849	3.6373	15.7469	XP_007222731.1|4-hydroxybenzoate geranyltransferase 2 [Prunus persica]
Prupe.4G263800	Distal Intergenic	18.3255	3.63711	15.1969	ONI14128.1|hypothetical protein PRUPE_4G263800 [Prunus persica]
Prupe.4G024500	Promoter (1-2kb)	19.5086	3.63665	16.2489	XP_020418275.1|glucose-6-phosphate/phosphate translocator 2, chloroplastic [Prunus persica]
Prupe.1G331500	Promoter (<=1kb)	19.338	3.63615	16.1988	ONI31798.1|hypothetical protein PRUPE_1G331500 [Prunus persica]
Prupe.1G306900	Promoter (1-2kb)	19.7962	3.63598	16.51	ONI31332.1|hypothetical protein PRUPE_1G306900 [Prunus persica]
Prupe.4G229700	Distal Intergenic	20.7533	3.63538	17.391	XP_007211703.1|pirin-like protein [Prunus persica]
Prupe.1G022300	Distal Intergenic	18.4932	3.63396	15.328	XP_007223416.1|transmembrane emp24 domain-containing protein p24beta3 [Prunus persica]
Prupe.6G352300	Distal Intergenic	18.3082	3.63316	15.1593	XP_007205021.2|inositol phosphorylceramide glucuronosyltransferase 1 [Prunus persica]
Prupe.3G260500	Promoter (1-2kb)	21.6242	3.63314	18.1871	ONI19130.1|hypothetical protein PRUPE_3G260500 [Prunus persica]
Prupe.3G051100	Intron (Prupe.3G051100.1.v2.1/Prupe.3G051100.v2.1, intron 4 of 10)	19.4087	3.633	16.1593	XP_020415095.1|calcineurin B-like protein 10 isoform X1 [Prunus persica]
Prupe.5G171400	Promoter (<=1kb)	18.8584	3.62984	15.6962	XP_007211039.2|anthranilate phosphoribosyltransferase, chloroplastic [Prunus persica]
Prupe.1G145700	Distal Intergenic	18.2531	3.62957	15.1167	ONI28524.1|hypothetical protein PRUPE_1G145700 [Prunus persica]
Prupe.1G142600	Distal Intergenic	18.0209	3.62896	14.8959	ONI28454.1|hypothetical protein PRUPE_1G142600 [Prunus persica]
Prupe.1G203400	Distal Intergenic	17.0612	3.62862	13.9489	ONI29589.1|hypothetical protein PRUPE_1G203400 [Prunus persica]
Prupe.1G436600	Promoter (<=1kb)	17.6649	3.62853	14.5808	ONI33627.1|hypothetical protein PRUPE_1G436600 [Prunus persica]
Prupe.6G048800	Distal Intergenic	18.793	3.62843	15.704	XP_007206794.1|shewanella-like protein phosphatase 1 [Prunus persica]
Prupe.1G244600	Distal Intergenic	20.1806	3.62809	16.9051	ONI30329.1|hypothetical protein PRUPE_1G244600 [Prunus persica]
Prupe.2G066900	Promoter (1-2kb)	18.406	3.62785	15.2526	ONI21457.1|hypothetical protein PRUPE_2G066900 [Prunus persica]
Prupe.6G172600	Distal Intergenic	19.9646	3.62695	16.6948	XP_007207533.2|pentatricopeptide repeat-containing protein At4g39530 [Prunus persica]
Prupe.1G062400	Downstream (1-2kb)	18.8959	3.62639	15.6904	ONI27006.1|hypothetical protein PRUPE_1G062400 [Prunus persica]
Prupe.4G273400	Distal Intergenic	18.617	3.6257	15.4388	ONI14293.1|hypothetical protein PRUPE_4G273400 [Prunus persica]
Prupe.7G060500	Distal Intergenic	19.0576	3.62555	15.8529	ONH95270.1|hypothetical protein PRUPE_7G060500 [Prunus persica]
Prupe.8G041000	Distal Intergenic	18.6802	3.62487	15.5135	XP_020425202.1|TMV resistance protein N [Prunus persica]
Prupe.1G088700	Promoter (1-2kb)	17.6607	3.62454	14.5805	XP_020420935.1|NAC transcription factor 29 [Prunus persica]
Prupe.1G367700	Distal Intergenic	17.6607	3.62454	14.5805	XP_007222659.1|ATP sulfurylase 2 [Prunus persica]
Prupe.3G113100	Downstream (1-2kb)	19.9335	3.62413	16.6368	XP_007214959.1|probable alpha,alpha-trehalose-phosphate synthase [UDP-forming] 7 isoform X1 [Prunus persica]
Prupe.6G051900	Distal Intergenic	18.8838	3.62392	15.6908	XP_020422364.1|ubiquitin-activating enzyme E1 1 isoform X2 [Prunus persica]
Prupe.3G139200	Downstream (2-3kb)	19.8142	3.62388	16.5431	ONI17123.1|hypothetical protein PRUPE_3G139200 [Prunus persica]
Prupe.7G199500	Intron (Prupe.7G199500.1.v2.1/Prupe.7G199500.v2.1, intron 8 of 8)	19.5051	3.62381	16.3468	XP_020424710.1|ankyrin repeat-containing protein At5g02620 isoform X1 [Prunus persica]
Prupe.5G089200	Promoter (<=1kb)	18.7298	3.6238	15.5432	ONI06925.1|hypothetical protein PRUPE_5G089200 [Prunus persica]
Prupe.4G258300	Distal Intergenic	19.0088	3.62347	15.6962	XP_020416791.1|uncharacterized protein LOC18778206 [Prunus persica]
Prupe.8G054800	Distal Intergenic	20.7317	3.62263	17.4665	ONH90448.1|hypothetical protein PRUPE_8G054800, partial [Prunus persica]
Prupe.1G572800	Intron (Prupe.1G572800.1.v2.1/Prupe.1G572800.v2.1, intron 5 of 12)	20.3607	3.6221	17.0721	ONI36160.1|hypothetical protein PRUPE_1G572800 [Prunus persica]
Prupe.4G029800	Promoter (<=1kb)	19.1393	3.62173	15.9108	XP_007214071.1|calcium/calmodulin-regulated receptor-like kinase 1 [Prunus persica]
Prupe.6G218500	Distal Intergenic	17.6635	3.62054	14.5871	XP_007207710.2|uncharacterized protein LOC18774347 [Prunus persica]
Prupe.1G095200	Promoter (<=1kb)	17.6635	3.62054	14.5871	XP_007225403.1|protein SUPPRESSOR OF MAX2 1 [Prunus persica]
Prupe.6G215900	Distal Intergenic	17.6635	3.62054	14.5871	XP_020420745.1|pentatricopeptide repeat-containing protein At3g49730 [Prunus persica]
Prupe.7G259100	Promoter (<=1kb)	19.2016	3.62004	15.9681	XP_007202317.1|uncharacterized protein LOC18769164 [Prunus persica]
Prupe.4G201900	Distal Intergenic	17.2587	3.61997	14.1243	XP_007213662.1|autophagy-related protein 18f [Prunus persica]
Prupe.4G071100	Exon (Prupe.4G071100.1.v2.1/Prupe.4G071100.v2.1, exon 2 of 5)	18.1965	3.61974	15.1158	ONI10839.1|hypothetical protein PRUPE_4G071100 [Prunus persica]
Prupe.6G338500	Distal Intergenic	17.8762	3.61959	14.8006	XP_007208373.1|5&apos;-3&apos; exoribonuclease 4 [Prunus persica]
Prupe.7G109900	Intron (Prupe.7G109900.1.v2.1/Prupe.7G109900.v2.1, intron 7 of 14)	19.8469	3.61867	16.5804	ONH96148.1|hypothetical protein PRUPE_7G109900 [Prunus persica]
Prupe.7G035800	Intron (Prupe.7G035800.1.v2.1/Prupe.7G035800.v2.1, intron 1 of 5)	17.9241	3.6186	14.8517	ONH94859.1|hypothetical protein PRUPE_7G035800 [Prunus persica]
Prupe.2G132500	Intron (Prupe.2G132500.1.v2.1/Prupe.2G132500.v2.1, intron 2 of 8)	18.1284	3.61844	15.0096	XP_007218155.1|RGG repeats nuclear RNA binding protein A [Prunus persica]
Prupe.1G512500	Promoter (<=1kb)	20.6425	3.6173	17.2827	XP_007222360.1|uncharacterized protein LOC18792334 [Prunus persica]
Prupe.4G231700	Promoter (<=1kb)	17.673	3.61655	14.5997	XP_007213292.1|uncharacterized protein LOC18781084 [Prunus persica]
Prupe.2G031100	Downstream (<1kb)	17.673	3.61655	14.5997	ONI20725.1|hypothetical protein PRUPE_2G031100 [Prunus persica]
Prupe.8G131200	Downstream (1-2kb)	20.6692	3.61632	17.3075	XP_007201629.2|uncharacterized protein LOC18766646 [Prunus persica]
Prupe.1G111700	Distal Intergenic	19.4108	3.61469	16.1659	XP_007227100.1|transcription factor MYB108 [Prunus persica]
Prupe.1G579300	Intron (Prupe.1G579300.2.v2.1/Prupe.1G579300.v2.1, intron 1 of 6)	19.6156	3.6145	16.3755	XP_007223051.1|60S ribosomal protein L3-2 [Prunus persica]
Prupe.1G328700	Promoter (<=1kb)	19.3951	3.61375	16.1637	ONI31751.1|hypothetical protein PRUPE_1G328700 [Prunus persica]
Prupe.1G188500	Distal Intergenic	17.4378	3.61336	14.3692	ONI29228.1|hypothetical protein PRUPE_1G188500 [Prunus persica]
Prupe.5G084300	Distal Intergenic	17.4378	3.61336	14.3692	XP_020419783.1|serine/threonine-protein kinase rio2 isoform X2 [Prunus persica]
Prupe.6G035400	Downstream (2-3kb)	19.1659	3.61277	15.9408	XP_020421024.1|uncharacterized protein LOC18775198 [Prunus persica]
Prupe.1G538800	Distal Intergenic	20.2493	3.61264	16.9247	XP_020422835.1|MADS-box transcription factor 23 isoform X4 [Prunus persica]
Prupe.4G140800	Distal Intergenic	30.825	3.61233	26.7397	ONI12045.1|hypothetical protein PRUPE_4G140800 [Prunus persica]
Prupe.3G220400	Downstream (1-2kb)	16.4724	3.61178	13.414	ONI18521.1|hypothetical protein PRUPE_3G220400 [Prunus persica]
Prupe.3G159400	Promoter (<=1kb)	16.4724	3.61178	13.414	ONI17441.1|hypothetical protein PRUPE_3G159400 [Prunus persica]
Prupe.5G067700	Distal Intergenic	16.4724	3.61178	13.414	ONI06555.1|hypothetical protein PRUPE_5G067700 [Prunus persica]
Prupe.2G238300	Downstream (<1kb)	23.1968	3.61171	19.6088	XP_020413487.1|probable E3 ubiquitin-protein ligase RHC2A [Prunus persica]
Prupe.7G007800	Distal Intergenic	17.6788	3.61148	14.5908	ONH94281.1|hypothetical protein PRUPE_7G007800 [Prunus persica]
Prupe.1G159500	Promoter (<=1kb)	17.4262	3.61147	14.3637	XP_007221944.2|probable methionine--tRNA ligase isoform X1 [Prunus persica]
Prupe.7G113900	Distal Intergenic	17.8524	3.61117	14.7605	XP_020423486.1|uncharacterized protein LOC18770693 [Prunus persica]
Prupe.2G227400	Promoter (<=1kb)	19.8245	3.6103	16.5606	XP_020413162.1|probable sulfate transporter 4.2 isoform X2 [Prunus persica]
Prupe.2G190100	Distal Intergenic	17.4098	3.60937	14.3443	ONI23464.1|hypothetical protein PRUPE_2G190100 [Prunus persica]
Prupe.7G191700	Distal Intergenic	17.4142	3.60921	14.3539	XP_020424346.1|GDSL esterase/lipase 5-like [Prunus persica]
Prupe.4G075500	Intron (Prupe.4G075500.1.v2.1/Prupe.4G075500.v2.1, intron 6 of 16)	19.9003	3.60918	16.7105	ONI10920.1|hypothetical protein PRUPE_4G075500 [Prunus persica]
Prupe.8G254500	Distal Intergenic	18.2723	3.60916	15.1309	XP_007200001.1|monothiol glutaredoxin-S1 [Prunus persica]
Prupe.1G054300	Distal Intergenic	18.4938	3.60835	15.3478	XP_007225027.1|probable indole-3-pyruvate monooxygenase YUCCA3 [Prunus persica]
Prupe.4G157200	Promoter (<=1kb)	18.6884	3.60692	15.5252	ONI12323.1|hypothetical protein PRUPE_4G157200, partial [Prunus persica]
Prupe.1G006900	Promoter (<=1kb)	19.2221	3.6059	16.0117	XP_007223702.2|uncharacterized protein LOC18791386 isoform X1 [Prunus persica]
Prupe.7G071700	Intron (Prupe.7G071700.1.v2.1/Prupe.7G071700.v2.1, intron 1 of 3)	20.6127	3.60568	17.3634	XP_020424060.1|protein POLYCHOME [Prunus persica]
Prupe.8G161000	Intron (Prupe.8G161000.1.v2.1/Prupe.8G161000.v2.1, intron 14 of 33)	19.8377	3.60446	16.5519	XP_020426079.1|uncharacterized protein LOC18766158 isoform X1 [Prunus persica]
Prupe.1G058800	Downstream (1-2kb)	18.9016	3.6033	15.7388	ONI26964.1|hypothetical protein PRUPE_1G058800 [Prunus persica]
Prupe.5G027400	Intron (Prupe.5G027400.1.v2.1/Prupe.5G027400.v2.1, intron 5 of 6)	20.3213	3.60246	16.9951	XP_020420217.1|protein ABHD17B isoform X2 [Prunus persica]
Prupe.3G221500	Distal Intergenic	21.4779	3.60107	18.0477	ONI18538.1|hypothetical protein PRUPE_3G221500 [Prunus persica]
Prupe.7G152300	Promoter (<=1kb)	18.6894	3.6009	15.5285	XP_020423617.1|uncharacterized protein LOC109950177 [Prunus persica]
Prupe.7G126100	Intron (Prupe.7G126100.1.v2.1/Prupe.7G126100.v2.1, intron 6 of 13)	17.7803	3.60059	14.7192	XP_007202397.1|E3 ubiquitin-protein ligase MIEL1 [Prunus persica]
Prupe.1G424900	Exon (Prupe.1G424900.1.v2.1/Prupe.1G424900.v2.1, exon 2 of 2)	18.4604	3.5992	15.2951	ONI33450.1|hypothetical protein PRUPE_1G424900 [Prunus persica]
Prupe.1G069900	Promoter (<=1kb)	19.3616	3.59913	16.1239	XP_007225964.1|transmembrane protein 230 [Prunus persica]
Prupe.1G271600	Promoter (<=1kb)	20.2657	3.59886	16.9556	XP_007226051.1|binding partner of ACD11 1 [Prunus persica]
Prupe.3G173800	Promoter (<=1kb)	17.3483	3.59886	14.2947	XP_020416334.1|uncharacterized protein LOC18783190 isoform X1 [Prunus persica]
Prupe.8G036700	Promoter (<=1kb)	18.9121	3.59787	15.7292	XP_007201036.1|polypyrimidine tract-binding protein homolog 3 [Prunus persica]
Prupe.5G236200	Promoter (1-2kb)	20.3276	3.59729	17.0705	ONI09402.1|hypothetical protein PRUPE_5G236200 [Prunus persica]
Prupe.2G199800	Downstream (<1kb)	19.9517	3.59672	16.6595	XP_007220863.2|caffeic acid 3-O-methyltransferase [Prunus persica]
Prupe.4G007100	Promoter (<=1kb)	18.4299	3.59578	15.2682	XP_007212092.1|protein NAR1 [Prunus persica]
Prupe.1G218600	Distal Intergenic	18.2432	3.59556	15.1152	ONI29874.1|hypothetical protein PRUPE_1G218600 [Prunus persica]
Prupe.7G014600	Promoter (<=1kb)	21.5867	3.59448	18.2144	XP_020424181.1|probable polyribonucleotide nucleotidyltransferase 1, chloroplastic isoform X1 [Prunus persica]
Prupe.5G231700	Distal Intergenic	18.1009	3.59444	14.9832	ONI09319.1|hypothetical protein PRUPE_5G231700 [Prunus persica]
Prupe.7G007800	Intron (Prupe.7G007800.1.v2.1/Prupe.7G007800.v2.1, intron 1 of 2)	19.0267	3.5938	15.8162	ONH94281.1|hypothetical protein PRUPE_7G007800 [Prunus persica]
Prupe.3G013700	Distal Intergenic	18.5138	3.59378	15.3668	XP_020416547.1|probable acyl-activating enzyme 12, peroxisomal [Prunus persica]
Prupe.5G172700	Distal Intergenic	18.075	3.59376	14.9552	XP_007209685.1|uncharacterized protein LOC18777372 [Prunus persica]
Prupe.3G071200	Distal Intergenic	18.0777	3.59371	14.9605	ONI15958.1|hypothetical protein PRUPE_3G071200 [Prunus persica]
Prupe.8G129700	Promoter (1-2kb)	19.0675	3.59359	15.8589	XP_020409341.1|abscisate beta-glucosyltransferase [Prunus persica]
Prupe.2G057400	Distal Intergenic	17.3666	3.59341	14.317	ONI21277.1|hypothetical protein PRUPE_2G057400 [Prunus persica]
Prupe.1G093900	Distal Intergenic	18.1336	3.59299	15.0321	XP_007223099.1|zinc finger protein CONSTANS-LIKE 5 [Prunus persica]
Prupe.5G167100	Promoter (<=1kb)	19.0861	3.59262	15.8802	XP_007210792.1|transcription factor MYB86 [Prunus persica]
Prupe.8G103600	Promoter (<=1kb)	17.8758	3.5926	14.823	ONH91283.1|hypothetical protein PRUPE_8G103600 [Prunus persica]
Prupe.8G037800	Distal Intergenic	19.2964	3.59215	16.1608	XP_007200817.1|ribonucleoside-diphosphate reductase large subunit isoform X1 [Prunus persica]
Prupe.1G067500	Downstream (<1kb)	18.5594	3.59152	15.2946	XP_007224278.1|dehydrodolichyl diphosphate synthase 6 isoform X1 [Prunus persica]
Prupe.8G104200	Distal Intergenic	29.2097	3.59117	25.1886	XP_007199020.1|basic form of pathogenesis-related protein 1 [Prunus persica]
Prupe.1G354900	Promoter (1-2kb)	19.1466	3.59112	15.9421	XP_007222116.1|uncharacterized protein LOC18788990 [Prunus persica]
Prupe.7G043700	Distal Intergenic	19.6517	3.59059	16.385	XP_007202374.1|AUGMIN subunit 1 [Prunus persica]
Prupe.8G056500	Distal Intergenic	18.0645	3.5905	14.851	ONH90480.1|hypothetical protein PRUPE_8G056500 [Prunus persica]
Prupe.6G094300	Distal Intergenic	18.6678	3.59034	15.5297	ONI00551.1|hypothetical protein PRUPE_6G094300 [Prunus persica]
Prupe.1G194000	Distal Intergenic	17.1991	3.59021	14.1532	ONI29343.1|hypothetical protein PRUPE_1G194000 [Prunus persica]
Prupe.3G009700	Distal Intergenic	17.1991	3.59021	14.1532	XP_007221565.2|TMV resistance protein N [Prunus persica]
Prupe.5G047400	Intron (Prupe.5G047400.1.v2.1/Prupe.5G047400.v2.1, intron 1 of 2)	19.0385	3.59006	15.921	ONI06209.1|hypothetical protein PRUPE_5G047400 [Prunus persica]
Prupe.6G307900	Promoter (<=1kb)	16.351	3.58993	13.314	ONI04194.1|hypothetical protein PRUPE_6G307900 [Prunus persica]
Prupe.2G321700	Intron (Prupe.2G321700.1.v2.1/Prupe.2G321700.v2.1, intron 1 of 3)	17.3265	3.58963	14.1865	XP_007220014.1|uncharacterized protein LOC18787151 [Prunus persica]
Prupe.8G214500	Distal Intergenic	18.6688	3.58963	15.5268	XP_007199825.2|tyrosine decarboxylase 1 isoform X1 [Prunus persica]
Prupe.6G221100	Downstream (2-3kb)	18.0244	3.58902	14.9085	ONI02773.1|hypothetical protein PRUPE_6G221100 [Prunus persica]
Prupe.8G071900	Promoter (<=1kb)	18.5537	3.58867	15.391	ONH90731.1|hypothetical protein PRUPE_8G071900 [Prunus persica]
Prupe.7G156800	Promoter (<=1kb)	19.2423	3.58851	16.0297	ONH96871.1|hypothetical protein PRUPE_7G156800 [Prunus persica]
Prupe.1G448400	Promoter (<=1kb)	21.8815	3.5885	18.6515	XP_007222386.2|carotenoid cleavage dioxygenase 8 homolog B, chloroplastic [Prunus persica]
Prupe.2G005300	Distal Intergenic	17.0742	3.58826	13.9532	XP_007220253.2|linoleate 13S-lipoxygenase 2-1, chloroplastic [Prunus persica]
Prupe.1G559400	Distal Intergenic	17.0742	3.58826	13.9532	XP_007225245.1|beta-xylosidase/alpha-L-arabinofuranosidase 2 [Prunus persica]
Prupe.1G444800	Intron (Prupe.1G444800.1.v2.1/Prupe.1G444800.v2.1, intron 7 of 8)	21.6867	3.58808	18.2333	ONI33759.1|hypothetical protein PRUPE_1G444800 [Prunus persica]
Prupe.4G217100	Distal Intergenic	17.7706	3.58755	14.6812	XP_007213165.2|probable F-box protein At4g22030 [Prunus persica]
Prupe.4G259100	Downstream (<1kb)	17.2861	3.58725	14.2404	XP_020417966.1|palmitoyl-monogalactosyldiacylglycerol delta-7 desaturase, chloroplastic [Prunus persica]
Prupe.3G276100	Distal Intergenic	20.5858	3.58704	17.2447	XP_007217654.1|ABC transporter B family member 15 [Prunus persica]
Prupe.3G188600	Distal Intergenic	19.5825	3.58695	16.3652	ONI17967.1|hypothetical protein PRUPE_3G188600 [Prunus persica]
Prupe.4G260700	Distal Intergenic	17.1608	3.58622	14.1183	XP_007212137.1|uncharacterized protein LOC18781128 [Prunus persica]
Prupe.1G098000	Exon (Prupe.1G098000.1.v2.1/Prupe.1G098000.v2.1, exon 6 of 11)	17.7839	3.58609	14.7336	XP_007221983.1|protein ECERIFERUM 3 [Prunus persica]
Prupe.3G060500	Promoter (<=1kb)	18.7202	3.58573	15.5374	XP_007216743.1|uncharacterized protein LOC18783655 [Prunus persica]
Prupe.3G026100	Exon (Prupe.3G026100.1.v2.1/Prupe.3G026100.v2.1, exon 7 of 18)	17.7727	3.58564	14.6804	XP_020416004.1|cycloartenol synthase isoform X2 [Prunus persica]
Prupe.6G131400	Intron (Prupe.6G131400.1.v2.1/Prupe.6G131400.v2.1, intron 5 of 7)	17.8289	3.58481	14.7381	ONI01278.1|hypothetical protein PRUPE_6G131400 [Prunus persica]
Prupe.2G188600	Promoter (1-2kb)	18.6772	3.58466	15.4966	XP_020414049.1|uncharacterized protein LOC109947693 [Prunus persica]
Prupe.2G062600	Distal Intergenic	18.6145	3.58392	15.4455	ONI21384.1|hypothetical protein PRUPE_2G062600 [Prunus persica]
Prupe.1G170900	Distal Intergenic	18.2618	3.58301	15.2127	ONI28945.1|hypothetical protein PRUPE_1G170900 [Prunus persica]
Prupe.8G110100	Promoter (<=1kb)	18.2618	3.58301	15.2127	XP_007199988.1|allene oxide synthase 1, chloroplastic [Prunus persica]
Prupe.6G086300	Distal Intergenic	18.2618	3.58301	15.2127	XP_020422412.1|dirigent protein 25 [Prunus persica]
Prupe.4G191100	Downstream (2-3kb)	18.2618	3.58301	15.2127	ONI12906.1|hypothetical protein PRUPE_4G191100 [Prunus persica]
Prupe.4G074200	Intron (Prupe.4G074200.1.v2.1/Prupe.4G074200.v2.1, intron 2 of 3)	18.6025	3.58299	15.426	ONI10885.1|hypothetical protein PRUPE_4G074200 [Prunus persica]
Prupe.8G135700	Distal Intergenic	17.1294	3.58223	14.0912	XP_007199814.1|putative UDP-glucose glucosyltransferase [Prunus persica]
Prupe.3G253300	Distal Intergenic	18.5068	3.58208	15.3774	ONI19012.1|hypothetical protein PRUPE_3G253300 [Prunus persica]
Prupe.3G208200	Intron (Prupe.3G208200.1.v2.1/Prupe.3G208200.v2.1, intron 3 of 4)	18.5196	3.58162	15.4191	XP_007215623.1|GDSL esterase/lipase At2g04570 [Prunus persica]
Prupe.4G095400	Distal Intergenic	21.2882	3.58147	17.8687	XP_020417595.1|uncharacterized protein LOC18778418 [Prunus persica]
Prupe.5G029500	Intron (Prupe.5G029500.1.v2.1/Prupe.5G029500.v2.1, intron 1 of 2)	18.1308	3.58147	15.013	XP_020419982.1|probable calcium-binding protein CML18 [Prunus persica]
Prupe.1G332000	Intron (Prupe.1G332000.1.v2.1/Prupe.1G332000.v2.1, intron 3 of 7)	18.3941	3.58146	15.2535	XP_007225859.1|probable peroxygenase 4 [Prunus persica]
Prupe.7G020900	Distal Intergenic	17.4067	3.58142	14.3686	ONH94523.1|hypothetical protein PRUPE_7G020900 [Prunus persica]
Prupe.1G585500	Downstream (<1kb)	19.003	3.58136	15.8309	ONI36441.1|hypothetical protein PRUPE_1G585500 [Prunus persica]
Prupe.1G099200	Distal Intergenic	18.0603	3.58086	14.9416	XP_020409635.1|HD domain-containing protein 2 isoform X2 [Prunus persica]
Prupe.8G032500	Promoter (1-2kb)	18.6073	3.58033	15.4419	XP_007199021.1|UPF0496 protein At1g20180 [Prunus persica]
Prupe.1G410200	Promoter (<=1kb)	17.4759	3.58003	14.4108	ONI33186.1|hypothetical protein PRUPE_1G410200 [Prunus persica]
Prupe.3G289900	Promoter (<=1kb)	19.5996	3.57903	16.3529	XP_007214969.1|probable galactinol--sucrose galactosyltransferase 5 [Prunus persica]
Prupe.3G293000	Promoter (<=1kb)	21.3354	3.57903	17.9264	XP_007215826.2|ribosomal RNA-processing protein 8 [Prunus persica]
Prupe.1G572000	Promoter (1-2kb)	18.3922	3.57843	15.2688	XP_020420188.1|UDP-glucose:glycoprotein glucosyltransferase isoform X2 [Prunus persica]
Prupe.6G125300	Distal Intergenic	17.1049	3.57823	14.0701	ONI01163.1|hypothetical protein PRUPE_6G125300 [Prunus persica]
Prupe.7G169800	Intron (Prupe.7G169800.1.v2.1/Prupe.7G169800.v2.1, intron 1 of 7)	17.1049	3.57823	14.0701	XP_007204095.2|oligopeptide transporter 7 [Prunus persica]
Prupe.2G120900	Intron (Prupe.2G120900.1.v2.1/Prupe.2G120900.v2.1, intron 1 of 2)	21.3865	3.57819	17.958	ONI22314.1|hypothetical protein PRUPE_2G120900 [Prunus persica]
Prupe.8G152800	Promoter (<=1kb)	18.1687	3.57712	15.0528	ONH92074.1|hypothetical protein PRUPE_8G152800 [Prunus persica]
Prupe.5G218600	Promoter (<=1kb)	19.1562	3.57699	15.9503	XP_007209725.1|ATP-dependent Clp protease adapter protein CLPS1, chloroplastic [Prunus persica]
Prupe.3G093200	Distal Intergenic	17.8196	3.57531	14.7512	XP_007215273.1|probable sodium-coupled neutral amino acid transporter 6 [Prunus persica]
Prupe.1G020800	Downstream (2-3kb)	18.3295	3.57436	15.1887	XP_020418435.1|EPIDERMAL PATTERNING FACTOR-like protein 5 [Prunus persica]
Prupe.2G100600	Promoter (<=1kb)	17.0874	3.57424	14.0564	ONI21994.1|hypothetical protein PRUPE_2G100600 [Prunus persica]
Prupe.7G060300	Distal Intergenic	17.0874	3.57424	14.0564	ONH95266.1|hypothetical protein PRUPE_7G060300 [Prunus persica]
Prupe.4G194300	Distal Intergenic	17.0874	3.57424	14.0564	XP_020418311.1|(-)-alpha-pinene synthase-like [Prunus persica]
Prupe.5G133000	Distal Intergenic	17.415	3.57389	14.3879	ONI07645.1|hypothetical protein PRUPE_5G133000 [Prunus persica]
Prupe.6G136900	Distal Intergenic	17.4683	3.57344	14.4353	ONI01386.1|hypothetical protein PRUPE_6G136900 [Prunus persica]
Prupe.5G124800	Distal Intergenic	18.5892	3.57284	15.4441	ONI07514.1|hypothetical protein PRUPE_5G124800 [Prunus persica]
Prupe.5G210500	Distal Intergenic	18.76	3.5722	15.5662	XP_020420000.1|transcription factor BIM1 isoform X2 [Prunus persica]
Prupe.1G235300	Distal Intergenic	17.461	3.57208	14.4353	XP_007224267.2|mitotic spindle checkpoint protein MAD2 [Prunus persica]
Prupe.7G074300	Distal Intergenic	17.9131	3.57177	14.8083	ONH95494.1|LOW QUALITY PROTEIN: hypothetical protein PRUPE_7G074300 [Prunus persica]
Prupe.5G074500	Downstream (<1kb)	17.7377	3.57065	14.6623	ONI06686.1|hypothetical protein PRUPE_5G074500 [Prunus persica]
Prupe.2G047600	Distal Intergenic	17.0767	3.57025	14.0495	XP_007218701.1|dr1-associated corepressor homolog [Prunus persica]
Prupe.4G251800	Promoter (<=1kb)	17.0767	3.57025	14.0495	ONI13880.1|hypothetical protein PRUPE_4G251800 [Prunus persica]
Prupe.4G113500	Promoter (1-2kb)	19.3327	3.56981	16.098	ONI11563.1|hypothetical protein PRUPE_4G113500 [Prunus persica]
Prupe.7G014900	Promoter (<=1kb)	18.1774	3.56957	15.1422	ONH94416.1|hypothetical protein PRUPE_7G014900 [Prunus persica]
Prupe.8G096100	Distal Intergenic	18.6316	3.56955	15.4524	XP_007200967.1|3-ketoacyl-CoA synthase 4 [Prunus persica]
Prupe.5G070700	Distal Intergenic	19.332	3.56937	16.0983	ONI06623.1|hypothetical protein PRUPE_5G070700 [Prunus persica]
Prupe.6G124500	Promoter (1-2kb)	17.2828	3.56898	14.2588	XP_020421983.1|pentatricopeptide repeat-containing protein At2g32630 [Prunus persica]
Prupe.3G099300	Promoter (1-2kb)	18.5236	3.56873	15.3797	ONI16458.1|hypothetical protein PRUPE_3G099300 [Prunus persica]
Prupe.8G062600	Downstream (1-2kb)	17.4566	3.56719	14.3887	XP_020426406.1|endoplasmic reticulum-Golgi intermediate compartment protein 3 isoform X1 [Prunus persica]
Prupe.1G439500	Exon (Prupe.1G439500.1.v2.1/Prupe.1G439500.v2.1, exon 1 of 7)	19.3627	3.56698	16.1217	ONI33665.1|hypothetical protein PRUPE_1G439500 [Prunus persica]
Prupe.2G065900	Distal Intergenic	21.4866	3.56681	18.0707	XP_007218548.1|50S ribosomal protein 5, chloroplastic [Prunus persica]
Prupe.5G096900	Promoter (<=1kb)	17.073	3.56626	14.0499	XP_007210514.1|tyrosine--tRNA ligase 1, cytoplasmic [Prunus persica]
Prupe.1G047100	Promoter (<=1kb)	19.5008	3.56607	16.2819	XP_020410648.1|probable inactive histone-lysine N-methyltransferase SUVR1 [Prunus persica]
Prupe.1G067600	Distal Intergenic	17.1533	3.5659	14.1192	ONI27089.1|hypothetical protein PRUPE_1G067600 [Prunus persica]
Prupe.7G106000	Exon (Prupe.7G106000.1.v2.1/Prupe.7G106000.v2.1, exon 6 of 9)	17.558	3.56546	14.5313	ONH96077.1|hypothetical protein PRUPE_7G106000 [Prunus persica]
Prupe.6G217100	Distal Intergenic	17.3463	3.56545	14.2876	ONI02710.1|hypothetical protein PRUPE_6G217100 [Prunus persica]
Prupe.2G129700	Promoter (<=1kb)	19.2023	3.56325	15.9778	XP_007203292.1|ethylene-responsive transcription factor 13 [Prunus persica]
Prupe.7G064400	Intron (Prupe.7G064400.1.v2.1/Prupe.7G064400.v2.1, intron 9 of 15)	18.3619	3.56324	15.2207	XP_007204623.1|uncharacterized protein LOC18771129 [Prunus persica]
Prupe.7G000100	Distal Intergenic	17.6543	3.56296	14.5791	ONH94136.1|hypothetical protein PRUPE_7G000100 [Prunus persica]
Prupe.8G174400	Promoter (<=1kb)	16.9864	3.56293	13.9694	ONH92416.1|hypothetical protein PRUPE_8G174400 [Prunus persica]
Prupe.4G043000	Promoter (<=1kb)	17.4042	3.56282	14.341	XP_020418330.1|uncharacterized protein LOC109948897 isoform X1 [Prunus persica]
Prupe.6G291400	Promoter (1-2kb)	17.6866	3.56275	14.6082	XP_020420807.1|uncharacterized protein LOC18773305 [Prunus persica]
Prupe.7G023800	Distal Intergenic	21.2247	3.56264	17.8107	ONH94624.1|hypothetical protein PRUPE_7G023800 [Prunus persica]
Prupe.6G108300	Promoter (1-2kb)	18.1988	3.56237	15.0925	XP_020422499.1|auxin-responsive protein SAUR50 [Prunus persica]
Prupe.1G074400	Distal Intergenic	17.0763	3.56227	14.0562	ONI27217.1|hypothetical protein PRUPE_1G074400 [Prunus persica]
Prupe.2G172800	Intron (Prupe.2G172800.1.v2.1/Prupe.2G172800.v2.1, intron 2 of 11)	17.0763	3.56227	14.0562	XP_007218145.1|L-3-cyanoalanine synthase 1, mitochondrial [Prunus persica]
Prupe.2G322800	Promoter (1-2kb)	18.7264	3.56214	15.5504	ONI25840.1|hypothetical protein PRUPE_2G322800 [Prunus persica]
Prupe.3G102300	Promoter (1-2kb)	20.0406	3.562	16.7511	XP_007216987.1|heat shock 70 kDa protein [Prunus persica]
Prupe.2G219600	Exon (Prupe.2G219600.2.v2.1/Prupe.2G219600.v2.1, exon 5 of 6)	17.6135	3.56147	14.5896	XP_020412105.1|probable RNA-binding protein ARP1 isoform X2 [Prunus persica]
Prupe.1G280400	Distal Intergenic	18.817	3.56123	15.6304	XP_007222005.1|probable protein S-acyltransferase 22 [Prunus persica]
Prupe.1G063000	Promoter (<=1kb)	17.1387	3.56113	14.1027	XP_007227578.1|prefoldin subunit 1 [Prunus persica]
Prupe.8G038500	Distal Intergenic	17.3858	3.56075	14.3268	ONH90166.1|hypothetical protein PRUPE_8G038500 [Prunus persica]
Prupe.5G065600	Intron (Prupe.5G065600.2.v2.1/Prupe.5G065600.v2.1, intron 1 of 5)	17.7173	3.56016	14.6276	XP_007209874.1|probable glycosyltransferase At5g03795 [Prunus persica]
Prupe.6G203500	Intron (Prupe.6G203500.1.v2.1/Prupe.6G203500.v2.1, intron 2 of 2)	20.6962	3.56013	17.4123	XP_007205156.1|UDP-glycosyltransferase 91A1 [Prunus persica]
Prupe.1G472500	Promoter (<=1kb)	18.6777	3.55951	15.4982	XP_007226316.2|boron transporter 4 isoform X1 [Prunus persica]
Prupe.4G247800	Promoter (<=1kb)	16.9304	3.55909	13.9139	XP_020416948.1|transcription factor MYB46 [Prunus persica]
Prupe.6G045900	Intron (Prupe.6G045900.2.v2.1/Prupe.6G045900.v2.1, intron 12 of 17)	19.7998	3.55895	16.5481	ONH99727.1|hypothetical protein PRUPE_6G045900 [Prunus persica]
Prupe.3G042300	Downstream (<1kb)	16.9601	3.55865	13.9405	XP_020416075.1|myb-related protein 308 [Prunus persica]
Prupe.1G052600	Promoter (1-2kb)	18.2809	3.55829	15.1542	XP_007224364.1|uncharacterized protein LOC18788847 [Prunus persica]
Prupe.5G035300	Distal Intergenic	17.0865	3.55827	14.0694	XP_007210512.1|probable ADP-ribosylation factor GTPase-activating protein AGD8 [Prunus persica]
Prupe.8G131800	Distal Intergenic	20.9224	3.55807	17.5742	XP_007200572.1|formin-like protein 18 isoform X2 [Prunus persica]
Prupe.1G389700	Exon (Prupe.1G389700.1.v2.1/Prupe.1G389700.v2.1, exon 3 of 8)	18.0703	3.55797	14.9419	XP_020410951.1|mitogen-activated protein kinase kinase kinase 5 [Prunus persica]
Prupe.8G243900	Intron (Prupe.8G243900.1.v2.1/Prupe.8G243900.v2.1, intron 2 of 2)	21.3364	3.55759	17.9169	ONH93646.1|hypothetical protein PRUPE_8G243900 [Prunus persica]
Prupe.7G018000	Distal Intergenic	19.7891	3.55731	16.6101	XP_020424862.1|cell division cycle protein 27 homolog isoform X1 [Prunus persica]
Prupe.6G145500	Distal Intergenic	18.8301	3.55712	15.658	XP_020422271.1|protein FAF-like, chloroplastic [Prunus persica]
Prupe.7G074400	Exon (Prupe.7G074400.1.v2.1/Prupe.7G074400.v2.1, exon 2 of 2)	17.8467	3.55534	14.6516	XP_007203919.2|uncharacterized protein LOC18771507 [Prunus persica]
Prupe.6G004300	Downstream (<1kb)	18.0814	3.55431	15.056	ONH99004.1|hypothetical protein PRUPE_6G004300 [Prunus persica]
Prupe.1G179500	Intron (Prupe.1G179500.1.v2.1/Prupe.1G179500.v2.1, intron 2 of 3)	20.822	3.55377	17.4869	ONI29076.1|hypothetical protein PRUPE_1G179500 [Prunus persica]
Prupe.6G328600	Promoter (<=1kb)	18.1724	3.55349	15.0404	XP_007208452.1|cation/calcium exchanger 5 [Prunus persica]
Prupe.6G096600	Distal Intergenic	19.2414	3.55276	16.0066	ONI00582.1|hypothetical protein PRUPE_6G096600 [Prunus persica]
Prupe.2G011000	Promoter (<=1kb)	17.7477	3.55273	14.6984	XP_020414067.1|putative disease resistance protein RGA3 [Prunus persica]
Prupe.6G292300	Promoter (<=1kb)	18.7533	3.55195	15.5634	XP_007205756.1|expansin-A4 [Prunus persica]
Prupe.8G014900	Distal Intergenic	16.9151	3.55189	13.9048	ONH89763.1|hypothetical protein PRUPE_8G014900 [Prunus persica]
Prupe.1G266200	Distal Intergenic	17.2146	3.55137	14.1757	ONI30678.1|hypothetical protein PRUPE_1G266200 [Prunus persica]
Prupe.6G262000	Promoter (1-2kb)	17.8213	3.55125	14.6285	XP_020422389.1|aldo-keto reductase family 4 member C9-like [Prunus persica]
Prupe.3G113500	Distal Intergenic	18.8573	3.55086	15.6592	XP_007215649.1|uncharacterized protein LOC18783414 [Prunus persica]
Prupe.1G417800	Promoter (<=1kb)	17.2767	3.55008	14.2454	ONI33333.1|hypothetical protein PRUPE_1G417800 [Prunus persica]
Prupe.5G236900	Promoter (<=1kb)	17.8895	3.5496	14.8074	XP_007209570.2|mitogen-activated protein kinase kinase 9 [Prunus persica]
Prupe.1G542400	Promoter (<=1kb)	18.1382	3.54959	15.0072	XP_007227013.2|receptor-like protein kinase HSL1 [Prunus persica]
Prupe.2G151200	Distal Intergenic	15.8843	3.54951	12.8871	XP_007221064.2|MADS-box protein SOC1 [Prunus persica]
Prupe.2G151900	Promoter (1-2kb)	15.8843	3.54951	12.8871	XP_007220705.1|subtilisin-like protease SBT4.14 [Prunus persica]
Prupe.7G055300	Downstream (2-3kb)	15.8843	3.54951	12.8871	XP_007202671.1|RNA-binding protein 8A [Prunus persica]
Prupe.6G059400	Promoter (<=1kb)	15.8843	3.54951	12.8871	ONH99952.1|hypothetical protein PRUPE_6G059400 [Prunus persica]
Prupe.1G250000	Distal Intergenic	15.8843	3.54951	12.8871	ONI30417.1|hypothetical protein PRUPE_1G250000 [Prunus persica]
Prupe.7G072900	Downstream (2-3kb)	17.9701	3.54804	14.9348	XP_007202511.1|60S ribosomal protein L6-3 [Prunus persica]
Prupe.3G286000	Promoter (<=1kb)	18.9761	3.54724	15.7701	XP_007217620.2|serine/threonine-protein kinase BLUS1 isoform X1 [Prunus persica]
Prupe.2G142500	Distal Intergenic	16.8036	3.5471	13.7997	XP_007219129.1|uncharacterized protein LOC18786516 [Prunus persica]
Prupe.5G120700	Distal Intergenic	16.8036	3.5471	13.7997	ONI07439.1|hypothetical protein PRUPE_5G120700 [Prunus persica]
Prupe.2G033700	Distal Intergenic	20.6479	3.54653	17.2865	ONI20788.1|hypothetical protein PRUPE_2G033700 [Prunus persica]
Prupe.1G119800	Promoter (1-2kb)	17.1592	3.5463	14.1547	ONI28058.1|hypothetical protein PRUPE_1G119800 [Prunus persica]
Prupe.2G149000	Promoter (<=1kb)	17.1592	3.5463	14.1547	ONI22758.1|hypothetical protein PRUPE_2G149000 [Prunus persica]
Prupe.2G212100	Downstream (2-3kb)	20.431	3.54594	17.1963	ONI23853.1|hypothetical protein PRUPE_2G212100 [Prunus persica]
Prupe.6G126400	Promoter (<=1kb)	17.7045	3.54587	14.6171	XP_007205046.1|cytochrome P450 94C1 [Prunus persica]
Prupe.2G130600	Distal Intergenic	23.4231	3.54537	19.8274	ONI22456.1|hypothetical protein PRUPE_2G130600 [Prunus persica]
Prupe.6G087400	Distal Intergenic	18.8864	3.54517	15.6972	ONI00406.1|hypothetical protein PRUPE_6G087400 [Prunus persica]
Prupe.7G055800	Promoter (<=1kb)	16.8193	3.5447	13.7326	ONH95184.1|hypothetical protein PRUPE_7G055800 [Prunus persica]
Prupe.7G191200	Promoter (<=1kb)	16.8193	3.5447	13.7326	XP_020424740.1|probable E3 ubiquitin-protein ligase RNF144A-A [Prunus persica]
Prupe.7G242000	Promoter (<=1kb)	19.5425	3.5438	16.2745	ONH98309.1|hypothetical protein PRUPE_7G242000 [Prunus persica]
Prupe.7G257700	Promoter (<=1kb)	16.0929	3.54376	13.0773	XP_007204258.1|HSP-interacting protein [Prunus persica]
Prupe.6G266500	Downstream (<1kb)	19.0067	3.54375	15.8125	XP_007206072.1|18.1 kDa class I heat shock protein [Prunus persica]
Prupe.2G152400	Distal Intergenic	19.8919	3.54312	16.597	XP_007218719.1|syntaxin-81 [Prunus persica]
Prupe.4G166800	Promoter (<=1kb)	16.8126	3.5431	13.812	XP_007212701.2|AAA-ATPase At3g50940 [Prunus persica]
Prupe.7G192000	Intron (Prupe.7G192000.2.v2.1/Prupe.7G192000.v2.1, intron 12 of 17)	17.9752	3.54297	14.8595	ONH97477.1|hypothetical protein PRUPE_7G192000 [Prunus persica]
Prupe.8G029800	Distal Intergenic	16.9628	3.54264	13.9633	XP_007201827.1|protein PHLOEM PROTEIN 2-LIKE A1 [Prunus persica]
Prupe.4G273700	Promoter (1-2kb)	17.1975	3.54231	14.1958	ONI14298.1|hypothetical protein PRUPE_4G273700 [Prunus persica]
Prupe.1G546100	Distal Intergenic	17.1975	3.54231	14.1958	XP_007226695.1|ethylene-responsive transcription factor ERF020 [Prunus persica]
Prupe.3G155400	Distal Intergenic	18.5306	3.5402	15.3597	XP_007215097.1|uncharacterized protein LOC18782700 [Prunus persica]
Prupe.6G111600	Distal Intergenic	16.7153	3.53992	13.716	ONI00917.1|hypothetical protein PRUPE_6G111600 [Prunus persica]
Prupe.4G088400	Intron (Prupe.4G088300.1.v2.1/Prupe.4G088300.v2.1, intron 19 of 20)	17.2696	3.53968	14.1336	XP_020416980.1|pentatricopeptide repeat-containing protein At4g21065 [Prunus persica]
Prupe.4G158500	Promoter (<=1kb)	20.1448	3.53945	16.9316	ONI12350.1|hypothetical protein PRUPE_4G158500 [Prunus persica]
Prupe.1G267800	Intron (Prupe.1G267800.2.v2.1/Prupe.1G267800.v2.1, intron 2 of 11)	17.008	3.53928	14.0081	ONI30699.1|hypothetical protein PRUPE_1G267800 [Prunus persica]
Prupe.2G046800	Distal Intergenic	16.7827	3.53911	13.786	ONI21035.1|hypothetical protein PRUPE_2G046800 [Prunus persica]
Prupe.1G476200	Distal Intergenic	16.7827	3.53911	13.786	XP_007222162.1|BURP domain protein RD22 [Prunus persica]
Prupe.1G037900	Distal Intergenic	17.1794	3.5389	14.1872	XP_007224758.1|ethylene-responsive transcription factor 1B [Prunus persica]
Prupe.4G225900	Distal Intergenic	17.243	3.53831	14.2449	ONI13496.1|hypothetical protein PRUPE_4G225900 [Prunus persica]
Prupe.4G243200	Distal Intergenic	18.458	3.53803	15.3953	ONI13749.1|hypothetical protein PRUPE_4G243200 [Prunus persica]
Prupe.6G094300	Distal Intergenic	18.458	3.53803	15.3953	ONI00551.1|hypothetical protein PRUPE_6G094300 [Prunus persica]
Prupe.2G218500	Promoter (1-2kb)	18.5633	3.53748	15.4436	ONI24008.1|hypothetical protein PRUPE_2G218500 [Prunus persica]
Prupe.5G172700	Promoter (<=1kb)	18.4133	3.53642	15.2572	XP_007209685.1|uncharacterized protein LOC18777372 [Prunus persica]
Prupe.6G343100	Promoter (<=1kb)	18.2836	3.53618	15.1703	XP_007205177.1|light-inducible protein CPRF2 [Prunus persica]
Prupe.1G296000	Downstream (<1kb)	19.4015	3.53588	16.26	XP_007223137.1|cytochrome P450 CYP749A22 [Prunus persica]
Prupe.7G013000	Distal Intergenic	20.8573	3.53551	17.4852	ONH94381.1|hypothetical protein PRUPE_7G013000 [Prunus persica]
Prupe.1G099300	Downstream (<1kb)	22.014	3.53533	18.5451	ONI27672.1|hypothetical protein PRUPE_1G099300 [Prunus persica]
Prupe.4G194300	Promoter (1-2kb)	18.0676	3.53451	14.9895	XP_020418311.1|(-)-alpha-pinene synthase-like [Prunus persica]
Prupe.7G012900	Distal Intergenic	19.63	3.53433	16.4593	XP_007202357.1|phosphatidylinositol N-acetylglucosaminyltransferase subunit C [Prunus persica]
Prupe.1G103700	Promoter (<=1kb)	18.5713	3.53428	15.413	XP_020411124.1|protein CHUP1, chloroplastic [Prunus persica]
Prupe.1G515700	Downstream (2-3kb)	18.5122	3.53375	15.3592	XP_020411043.1|MDIS1-interacting receptor like kinase 2 isoform X1 [Prunus persica]
Prupe.5G130600	Distal Intergenic	18.4293	3.53362	15.3704	XP_020420452.1|transcription factor MYC3 [Prunus persica]
Prupe.2G199200	Distal Intergenic	17.0761	3.5332	14.0481	ONI23624.1|hypothetical protein PRUPE_2G199200 [Prunus persica]
Prupe.4G020000	Promoter (1-2kb)	17.4696	3.53318	14.3179	ONI09941.1|hypothetical protein PRUPE_4G020000 [Prunus persica]
Prupe.6G221200	Promoter (<=1kb)	19.4743	3.53309	16.2376	XP_007205681.1|adenylyl-sulfate kinase 3 isoform X2 [Prunus persica]
Prupe.2G106200	Intron (Prupe.2G106200.2.v2.1/Prupe.2G106200.v2.1, intron 1 of 3)	17.0774	3.53304	14.0558	XP_007218435.1|glycine-rich protein A3 [Prunus persica]
Prupe.1G425900	Intron (Prupe.1G425900.1.v2.1/Prupe.1G425900.v2.1, intron 2 of 6)	18.6267	3.53259	15.4488	XP_007222402.1|uncharacterized protein LOC18789131 isoform X1 [Prunus persica]
Prupe.2G013100	Distal Intergenic	16.6173	3.53193	13.6274	ONI20399.1|hypothetical protein PRUPE_2G013100 [Prunus persica]
Prupe.6G354100	Promoter (<=1kb)	18.0714	3.53164	14.9566	XP_007206865.1|GDSL esterase/lipase LTL1 [Prunus persica]
Prupe.2G134900	Distal Intergenic	16.928	3.53155	13.9361	XP_007218335.1|squamosa promoter-binding-like protein 8 [Prunus persica]
Prupe.2G027900	Downstream (1-2kb)	16.7897	3.53113	13.7992	XP_007219533.1|protein JINGUBANG [Prunus persica]
Prupe.2G238500	Promoter (1-2kb)	16.7897	3.53113	13.7992	XP_007218909.1|pumilio homolog 1 [Prunus persica]
Prupe.3G282700	Intron (Prupe.3G282800.1.v2.1/Prupe.3G282800.v2.1, intron 12 of 16)	17.4287	3.53111	14.3662	XP_007215317.1|UDP-glycosyltransferase 90A1 [Prunus persica]
Prupe.4G168900	Distal Intergenic	19.703	3.53107	16.4295	XP_020417848.1|receptor-like protein 12 [Prunus persica]
Prupe.5G043200	Promoter (<=1kb)	16.4925	3.52976	13.4309	XP_020420474.1|ribose-phosphate pyrophosphokinase 1 [Prunus persica]
Prupe.6G109000	Distal Intergenic	20.4406	3.52949	17.1047	XP_007208457.1|4-coumarate--CoA ligase-like 7 [Prunus persica]
Prupe.2G077700	Distal Intergenic	16.4906	3.52943	13.4299	XP_020413207.1|LRR receptor-like serine/threonine-protein kinase GSO1 [Prunus persica]
Prupe.5G244600	Downstream (<1kb)	16.6951	3.52886	13.7097	XP_007209710.1|basic transcription factor 3 isoform X2 [Prunus persica]
Prupe.8G052500	Distal Intergenic	17.681	3.52872	14.685	ONH90412.1|hypothetical protein PRUPE_8G052500 [Prunus persica]
Prupe.4G278600	Distal Intergenic	17.681	3.52872	14.685	XP_007212317.1|small nuclear ribonucleoprotein E [Prunus persica]
Prupe.6G334600	Intron (Prupe.6G334600.1.v2.1/Prupe.6G334600.v2.1, intron 3 of 5)	17.681	3.52872	14.685	XP_020422964.1|FRIGIDA-like protein 5 isoform X2 [Prunus persica]
Prupe.4G125400	Distal Intergenic	17.681	3.52872	14.685	ONI11788.1|hypothetical protein PRUPE_4G125400 [Prunus persica]
Prupe.2G028600	Promoter (<=1kb)	18.2651	3.5282	15.1468	XP_020411799.1|probable inactive purple acid phosphatase 27 [Prunus persica]
Prupe.2G067000	Downstream (2-3kb)	17.7127	3.5278	14.6363	ONI21458.1|hypothetical protein PRUPE_2G067000 [Prunus persica]
Prupe.1G286600	Promoter (1-2kb)	18.3773	3.52684	15.2274	XP_020419918.1|ureide permease 2 isoform X2 [Prunus persica]
Prupe.1G519500	Downstream (<1kb)	17.2765	3.52675	14.2281	XP_007222427.1|7-deoxyloganetin glucosyltransferase [Prunus persica]
Prupe.7G090300	Distal Intergenic	17.406	3.52655	14.3498	XP_007202667.1|uncharacterized protein LOC18770203 [Prunus persica]
Prupe.7G028700	Downstream (1-2kb)	19.5281	3.52582	16.32	XP_007202053.1|probable mediator of RNA polymerase II transcription subunit 26b [Prunus persica]
Prupe.3G313600	Promoter (<=1kb)	18.1105	3.52522	14.9839	XP_020415335.1|histone-lysine N-methyltransferase, H3 lysine-9 specific SUVH4 [Prunus persica]
Prupe.1G003200	Intron (Prupe.1G003100.1.v2.1/Prupe.1G003100.v2.1, intron 12 of 15)	18.3548	3.52517	15.2099	XP_007221947.1|E3 ubiquitin-protein ligase RLIM isoform X2 [Prunus persica]
Prupe.4G256900	Downstream (2-3kb)	17.0928	3.52455	14.0714	XP_007212140.1|ubiquitin-conjugating enzyme E2 19 [Prunus persica]
Prupe.4G281300	Downstream (1-2kb)	17.0184	3.52386	14.0165	XP_020418517.1|probable glycosyltransferase At3g07620 [Prunus persica]
Prupe.4G087400	Promoter (<=1kb)	18.0226	3.52348	14.9111	XP_007212650.2|pentatricopeptide repeat-containing protein At4g21065 [Prunus persica]
Prupe.8G237000	Promoter (1-2kb)	29.4333	3.52339	25.3923	ONH93542.1|hypothetical protein PRUPE_8G237000 [Prunus persica]
Prupe.1G227100	Promoter (1-2kb)	27.3623	3.52316	23.4537	ONI30031.1|hypothetical protein PRUPE_1G227100 [Prunus persica]
Prupe.6G226100	Distal Intergenic	16.8249	3.52314	13.8423	XP_007208307.1|probable indole-3-acetic acid-amido synthetase GH3.1 [Prunus persica]
Prupe.2G250500	Promoter (1-2kb)	16.8249	3.52314	13.8423	ONI24623.1|hypothetical protein PRUPE_2G250500 [Prunus persica]
Prupe.2G059600	Intron (Prupe.2G059600.1.v2.1/Prupe.2G059600.v2.1, intron 2 of 2)	18.8067	3.52293	15.6129	ONI21328.1|hypothetical protein PRUPE_2G059600 [Prunus persica]
Prupe.3G007400	Distal Intergenic	18.8665	3.52284	15.6929	XP_007221556.1|probable pre-mRNA-splicing factor ATP-dependent RNA helicase DEAH2 isoform X1 [Prunus persica]
Prupe.1G406000	Promoter (1-2kb)	18.8356	3.52282	15.7436	XP_020410542.1|uncharacterized protein LOC109946603 [Prunus persica]
Prupe.5G130700	Distal Intergenic	18.3677	3.52258	15.2281	XP_020419108.1|transcription factor bHLH14 [Prunus persica]
Prupe.6G223400	Promoter (<=1kb)	16.7854	3.52256	13.7842	XP_007205527.1|peroxidase 73 [Prunus persica]
Prupe.3G157700	Distal Intergenic	17.2226	3.52089	14.1949	XP_007217097.2|vacuolar amino acid transporter 1 [Prunus persica]
Prupe.8G056000	Distal Intergenic	29.0347	3.52034	25.0398	XP_007201005.1|dihydrolipoyllysine-residue acetyltransferase component 5 of pyruvate dehydrogenase complex, chloroplastic [Prunus persica]
Prupe.2G013800	Promoter (1-2kb)	17.9431	3.52016	14.866	ONI20408.1|hypothetical protein PRUPE_2G013800 [Prunus persica]
Prupe.1G580400	Intron (Prupe.1G580400.1.v2.1/Prupe.1G580400.v2.1, intron 2 of 4)	16.8809	3.52015	13.8692	XP_007223266.1|cytochrome P450 98A2 [Prunus persica]
Prupe.1G225800	Distal Intergenic	17.3639	3.52008	14.3113	XP_007222775.1|F-box protein At1g67340 [Prunus persica]
Prupe.1G194200	Intron (Prupe.1G194200.1.v2.1/Prupe.1G194200.v2.1, intron 1 of 1)	16.5232	3.51995	13.5466	ONI29346.1|hypothetical protein PRUPE_1G194200 [Prunus persica]
Prupe.1G076600	Intron (Prupe.1G076600.2.v2.1/Prupe.1G076600.v2.1, intron 6 of 11)	16.5232	3.51995	13.5466	XP_007213647.1|subtilisin-like protease SBT2.5 [Prunus persica]
Prupe.3G205000	Intron (Prupe.3G205000.1.v2.1/Prupe.3G205000.v2.1, intron 3 of 6)	16.641	3.51966	13.6596	XP_007215922.1|rho GDP-dissociation inhibitor 1 [Prunus persica]
Prupe.3G157900	Promoter (1-2kb)	16.8531	3.51916	13.8747	XP_020414600.1|probable leucine-rich repeat receptor-like protein kinase At1g35710 isoform X2 [Prunus persica]
Prupe.7G038300	Distal Intergenic	19.2862	3.51907	16.1532	ONH94900.1|hypothetical protein PRUPE_7G038300 [Prunus persica]
Prupe.5G117800	Promoter (1-2kb)	19.0928	3.51874	15.9041	XP_007209382.1|ethylene-responsive transcription factor ERF061 [Prunus persica]
Prupe.1G573100	Promoter (<=1kb)	17.4752	3.5182	14.4097	XP_007222075.1|tetratricopeptide repeat protein 4 homolog [Prunus persica]
Prupe.5G143100	Distal Intergenic	17.3491	3.51805	14.2977	XP_007210901.1|auxin response factor 2 [Prunus persica]
Prupe.4G279800	Intron (Prupe.4G279800.5.v2.1/Prupe.4G279800.v2.1, intron 4 of 11)	17.2309	3.51791	14.1905	ONI14415.1|hypothetical protein PRUPE_4G279800 [Prunus persica]
Prupe.2G045400	Intron (Prupe.2G045400.1.v2.1/Prupe.2G045400.v2.1, intron 2 of 2)	16.8583	3.51715	13.8543	ONI21016.1|hypothetical protein PRUPE_2G045400 [Prunus persica]
Prupe.6G332100	Promoter (<=1kb)	17.5482	3.51693	14.4963	ONI04641.1|hypothetical protein PRUPE_6G332100 [Prunus persica]
Prupe.3G120200	Distal Intergenic	18.5204	3.51673	15.3802	XP_020416395.1|trans-resveratrol di-O-methyltransferase-like [Prunus persica]
Prupe.3G075200	Distal Intergenic	16.6976	3.51656	13.719	ONI16041.1|hypothetical protein PRUPE_3G075200 [Prunus persica]
Prupe.6G345600	Promoter (<=1kb)	16.7982	3.51603	13.8003	XP_007206133.1|uncharacterized protein At2g34160 [Prunus persica]
Prupe.8G014500	Distal Intergenic	16.5058	3.51596	13.5322	ONH89758.1|hypothetical protein PRUPE_8G014500 [Prunus persica]
Prupe.3G009400	Distal Intergenic	19.7164	3.5157	16.4563	XP_020414393.1|ethylene-responsive transcription factor RAP2-4 [Prunus persica]
Prupe.4G159600	Promoter (<=1kb)	17.8332	3.51563	14.7333	ONI12368.1|hypothetical protein PRUPE_4G159600 [Prunus persica]
Prupe.2G217000	Promoter (1-2kb)	18.354	3.51541	15.2208	ONI23982.1|hypothetical protein PRUPE_2G217000 [Prunus persica]
Prupe.5G032100	Downstream (2-3kb)	16.8885	3.51517	13.9151	ONI05972.1|hypothetical protein PRUPE_5G032100, partial [Prunus persica]
Prupe.6G255700	Promoter (<=1kb)	20.5704	3.51448	17.2244	ONI03415.1|hypothetical protein PRUPE_6G255700 [Prunus persica]
Prupe.6G063900	Promoter (<=1kb)	18.6945	3.51304	15.5321	XP_020422451.1|uncharacterized protein LOC18774567 [Prunus persica]
Prupe.4G191000	Distal Intergenic	19.0016	3.51292	15.7991	XP_020418238.1|(-)-germacrene D synthase-like [Prunus persica]
Prupe.8G093900	Distal Intergenic	16.7678	3.51281	13.7798	XP_007201161.1|glucose-1-phosphate adenylyltransferase large subunit 1 [Prunus persica]
Prupe.8G038900	Distal Intergenic	16.4956	3.51197	13.5254	XP_007201366.1|peroxidase 12 [Prunus persica]
Prupe.5G075700	Intron (Prupe.5G075700.1.v2.1/Prupe.5G075700.v2.1, intron 5 of 10)	18.5473	3.51146	15.4149	XP_007211279.1|monocopper oxidase-like protein SKU5 [Prunus persica]
Prupe.5G152000	Promoter (<=1kb)	16.728	3.51137	13.74	XP_007209165.1|SNF1-related protein kinase regulatory subunit gamma-1 [Prunus persica]
Prupe.2G274400	Intron (Prupe.2G274400.1.v2.1/Prupe.2G274400.v2.1, intron 5 of 5)	17.8201	3.51125	14.7309	XP_007218794.1|expansin-B15 [Prunus persica]
Prupe.3G251900	Downstream (<1kb)	17.0933	3.51061	13.9711	ONI18990.1|hypothetical protein PRUPE_3G251900 [Prunus persica]
Prupe.2G099800	Distal Intergenic	16.4001	3.50878	13.4316	ONI21982.1|hypothetical protein PRUPE_2G099800 [Prunus persica]
Prupe.1G524300	Promoter (<=1kb)	16.4922	3.50798	13.5252	ONI35233.1|hypothetical protein PRUPE_1G524300 [Prunus persica]
Prupe.7G081400	Intron (Prupe.7G081400.1.v2.1/Prupe.7G081400.v2.1, intron 1 of 1)	16.4922	3.50798	13.5252	XP_007204861.1|uncharacterized protein LOC18769810 [Prunus persica]
Prupe.5G177000	Promoter (<=1kb)	19.8608	3.50786	16.6114	XP_007209657.1|ubiquitin-conjugating enzyme E2-23 kDa [Prunus persica]
Prupe.8G066400	Intron (Prupe.8G066400.2.v2.1/Prupe.8G066400.v2.1, intron 2 of 2)	18.714	3.50465	15.6323	XP_020426224.1|RING-H2 finger protein ATL54 [Prunus persica]
Prupe.2G156700	Intron (Prupe.2G156700.1.v2.1/Prupe.2G156700.v2.1, intron 1 of 7)	17.1944	3.50459	14.2044	XP_007220993.1|COP9 signalosome complex subunit 1 [Prunus persica]
Prupe.6G073700	Distal Intergenic	18.7849	3.50454	15.6113	XP_020422106.1|scarecrow-like protein 30 [Prunus persica]
Prupe.3G111100	Downstream (<1kb)	16.8067	3.5042	13.8018	ONI16624.1|hypothetical protein PRUPE_3G111100 [Prunus persica]
Prupe.1G499800	Downstream (2-3kb)	16.4961	3.50399	13.5321	XP_007226760.1|uncharacterized protein LOC18788964 [Prunus persica]
Prupe.6G068800	Distal Intergenic	18.3202	3.5029	15.1944	XP_007205293.1|probable protein phosphatase 2C 24 [Prunus persica]
Prupe.8G038000	Distal Intergenic	16.8096	3.5029	13.8458	ONH90159.1|hypothetical protein PRUPE_8G038000 [Prunus persica]
Prupe.3G028200	Downstream (<1kb)	19.1718	3.50241	16.0469	XP_020415857.1|histone acetyltransferase HAC1 isoform X2 [Prunus persica]
Prupe.2G148000	Promoter (1-2kb)	16.5669	3.50186	13.4995	XP_020413421.1|uncharacterized protein LOC18786079 isoform X1 [Prunus persica]
Prupe.3G077600	Promoter (1-2kb)	18.2791	3.50164	15.1669	ONI16073.1|hypothetical protein PRUPE_3G077600 [Prunus persica]
Prupe.5G127200	Promoter (<=1kb)	20.8683	3.50155	17.5411	XP_007210119.1|aluminum-activated malate transporter 10 [Prunus persica]
Prupe.3G187400	Promoter (<=1kb)	17.0301	3.50151	14.0111	XP_007217615.1|UDP-glycosyltransferase 82A1 [Prunus persica]
Prupe.8G068800	Promoter (<=1kb)	17.7581	3.50077	14.6938	XP_007199092.1|periaxin [Prunus persica]
Prupe.4G145000	Promoter (<=1kb)	17.5043	3.50045	14.5319	ONI12110.1|hypothetical protein PRUPE_4G145000 [Prunus persica]
Prupe.6G043900	Downstream (<1kb)	18.4132	3.50039	15.2582	XP_007206519.2|LOB domain-containing protein 15 [Prunus persica]
Prupe.2G309700	Exon (Prupe.2G309600.2.v2.1/Prupe.2G309600.v2.1, exon 19 of 31)	20.465	3.50012	17.2049	ONI25567.1|hypothetical protein PRUPE_2G309700 [Prunus persica]
Prupe.3G088800	Promoter (1-2kb)	17.3093	3.50001	14.2721	ONI16273.1|hypothetical protein PRUPE_3G088800 [Prunus persica]
Prupe.4G273700	Distal Intergenic	16.507	3.5	13.548	ONI14298.1|hypothetical protein PRUPE_4G273700 [Prunus persica]
Prupe.2G135200	Intron (Prupe.2G135200.1.v2.1/Prupe.2G135200.v2.1, intron 2 of 3)	16.8755	3.49941	13.8704	XP_007218572.1|uncharacterized protein LOC18785873 [Prunus persica]
Prupe.4G000100	Intron (Prupe.4G000100.1.v2.1/Prupe.4G000100.v2.1, intron 3 of 7)	17.9699	3.49935	14.9518	XP_020416815.1|protein ENDOSPERM DEFECTIVE 1 [Prunus persica]
Prupe.1G036900	Intron (Prupe.1G036900.1.v2.1/Prupe.1G036900.v2.1, intron 5 of 5)	19.4875	3.49889	16.2294	ONI26644.1|hypothetical protein PRUPE_1G036900 [Prunus persica]
Prupe.6G107500	Downstream (2-3kb)	16.6329	3.49816	13.6455	XP_007207632.1|high-affinity nitrate transporter 2.1 [Prunus persica]
Prupe.3G140600	Intron (Prupe.3G140600.1.v2.1/Prupe.3G140600.v2.1, intron 1 of 1)	16.409	3.49805	13.4512	ONI17152.1|hypothetical protein PRUPE_3G140600 [Prunus persica]
Prupe.8G130200	Distal Intergenic	19.167	3.49738	15.9538	XP_007200278.1|scopoletin glucosyltransferase [Prunus persica]
Prupe.6G226000	Distal Intergenic	16.6135	3.49686	13.6319	XP_020420988.1|E3 ubiquitin-protein ligase NEURL1B [Prunus persica]
Prupe.3G135100	Distal Intergenic	16.274	3.4968	13.3191	ONI17051.1|hypothetical protein PRUPE_3G135100 [Prunus persica]
Prupe.7G012500	Promoter (<=1kb)	16.274	3.4968	13.3191	ONH94360.1|hypothetical protein PRUPE_7G012500 [Prunus persica]
Prupe.7G213900	Promoter (1-2kb)	19.4624	3.49677	16.2082	XP_020424381.1|1-aminocyclopropane-1-carboxylate synthase 7 [Prunus persica]
Prupe.3G136800	Distal Intergenic	17.116	3.49663	14.0813	ONI17079.1|hypothetical protein PRUPE_3G136800 [Prunus persica]
Prupe.7G023700	Distal Intergenic	19.3376	3.49654	16.1271	ONH94623.1|hypothetical protein PRUPE_7G023700 [Prunus persica]
Prupe.6G247000	Promoter (<=1kb)	17.6803	3.49654	14.594	XP_020420884.1|ankyrin repeat-containing protein ITN1 [Prunus persica]
Prupe.7G043700	Promoter (<=1kb)	16.3916	3.49639	13.438	XP_007202374.1|AUGMIN subunit 1 [Prunus persica]
Prupe.3G289400	Exon (Prupe.3G289400.1.v2.1/Prupe.3G289400.v2.1, exon 5 of 6)	18.4533	3.49618	15.3422	ONI19649.1|hypothetical protein PRUPE_3G289400 [Prunus persica]
Prupe.5G033500	Distal Intergenic	19.5936	3.49521	16.4278	ONI06003.1|hypothetical protein PRUPE_5G033500 [Prunus persica]
Prupe.2G093300	Intron (Prupe.2G093300.2.v2.1/Prupe.2G093300.v2.1, intron 3 of 5)	17.6894	3.4952	14.6012	XP_020412618.1|rust resistance kinase Lr10-like isoform X1 [Prunus persica]
Prupe.5G061900	Promoter (<=1kb)	19.0022	3.49471	15.8161	ONI06462.1|hypothetical protein PRUPE_5G061900 [Prunus persica]
Prupe.2G163600	Downstream (<1kb)	17.4499	3.49463	14.3844	XP_020413814.1|uncharacterized protein LOC109947630 [Prunus persica]
Prupe.1G014400	Promoter (<=1kb)	17.9582	3.49403	14.8982	XP_007225931.1|preprotein translocase subunit SECE1 [Prunus persica]
Prupe.1G211500	Promoter (<=1kb)	17.0593	3.49346	14.0743	XP_007225343.1|DNA replication licensing factor MCM2 [Prunus persica]
Prupe.5G140700	Promoter (1-2kb)	18.3993	3.49287	15.3426	XP_007209182.1|floricaula/leafy homolog [Prunus persica]
Prupe.6G148800	Downstream (1-2kb)	16.2462	3.49281	13.2957	XP_007208300.1|outer envelope protein 61 [Prunus persica]
Prupe.8G082100	Distal Intergenic	16.7256	3.49222	13.7403	XP_007201436.2|auxin-responsive protein SAUR50 [Prunus persica]
Prupe.1G413000	Distal Intergenic	16.5501	3.49201	13.5976	ONI33255.1|hypothetical protein PRUPE_1G413000 [Prunus persica]
Prupe.2G092900	Intron (Prupe.2G092900.1.v2.1/Prupe.2G092900.v2.1, intron 9 of 11)	16.5501	3.49201	13.5976	XP_007220446.2|uncharacterized protein LOC18786211 isoform X1 [Prunus persica]
Prupe.3G149500	Promoter (<=1kb)	16.3656	3.49172	13.4145	XP_007216686.1|nicotinamide/nicotinic acid mononucleotide adenylyltransferase [Prunus persica]
Prupe.3G194100	Distal Intergenic	17.9127	3.49048	14.8976	XP_020416106.1|uncharacterized protein LOC18784476 isoform X1 [Prunus persica]
Prupe.5G003500	Promoter (<=1kb)	16.4744	3.48989	13.5075	XP_020419940.1|uncharacterized protein LOC109949238 [Prunus persica]
Prupe.2G197900	Distal Intergenic	16.2682	3.48962	13.3159	XP_007220362.2|beta-glucosidase 12 isoform X1 [Prunus persica]
Prupe.1G091700	Promoter (1-2kb)	18.1418	3.48951	15.111	XP_007222934.1|CBL-interacting serine/threonine-protein kinase 21 [Prunus persica]
Prupe.6G252600	Promoter (1-2kb)	16.2254	3.48882	13.2791	XP_007207368.1|uncharacterized protein LOC18774070 [Prunus persica]
Prupe.8G047900	Distal Intergenic	16.2254	3.48882	13.2791	XP_007199746.1|putative laccase-9 [Prunus persica]
Prupe.8G212600	Promoter (<=1kb)	18.0541	3.48867	14.9312	XP_007200809.1|uncharacterized protein LOC18768330 [Prunus persica]
Prupe.5G141300	Distal Intergenic	18.0364	3.48848	14.9241	XP_020418892.1|ethylene-responsive transcription factor ERF113 [Prunus persica]
Prupe.2G060200	Distal Intergenic	16.805	3.48799	13.8243	XP_020411864.1|ethylene-responsive transcription factor WRI1 [Prunus persica]
Prupe.1G536900	Promoter (<=1kb)	17.4988	3.48762	14.4345	ONI35457.1|hypothetical protein PRUPE_1G536900 [Prunus persica]
Prupe.2G009500	Distal Intergenic	15.3035	3.48724	12.3655	ONI20327.1|hypothetical protein PRUPE_2G009500 [Prunus persica]
Prupe.4G236600	Distal Intergenic	15.3035	3.48724	12.3655	XP_020418846.1|7-deoxyloganetin glucosyltransferase-like [Prunus persica]
Prupe.3G267400	Promoter (1-2kb)	15.3035	3.48724	12.3655	ONI19253.1|hypothetical protein PRUPE_3G267400 [Prunus persica]
Prupe.6G335700	Distal Intergenic	16.2413	3.48659	13.2142	ONI04712.1|hypothetical protein PRUPE_6G335700 [Prunus persica]
Prupe.5G070800	Distal Intergenic	20.5522	3.48635	17.2098	XP_007209957.1|probable aspartyl protease At4g16563 [Prunus persica]
Prupe.2G026600	Distal Intergenic	17.3267	3.48617	14.2862	ONI20633.1|hypothetical protein PRUPE_2G026600 [Prunus persica]
Prupe.3G007100	Promoter (<=1kb)	16.5653	3.48583	13.5864	XP_020415127.1|DUF724 domain-containing protein 7 isoform X1 [Prunus persica]
Prupe.1G012000	Intron (Prupe.1G012000.1.v2.1/Prupe.1G012000.v2.1, intron 2 of 6)	17.6365	3.48543	14.5617	XP_007225158.1|primary amine oxidase [Prunus persica]
Prupe.2G148300	Promoter (<=1kb)	16.6884	3.48524	13.6994	ONI22748.1|hypothetical protein PRUPE_2G148300 [Prunus persica]
Prupe.4G185400	Distal Intergenic	16.2117	3.48482	13.2688	XP_007211895.1|stem-specific protein TSJT1 [Prunus persica]
Prupe.8G222700	Intron (Prupe.8G222700.1.v2.1/Prupe.8G222700.v2.1, intron 3 of 6)	19.1157	3.48478	15.9108	XP_020409237.1|uncharacterized protein LOC18766645 [Prunus persica]
Prupe.5G109900	Promoter (<=1kb)	17.6186	3.4842	14.6058	XP_007210919.1|uncharacterized protein LOC18777470 [Prunus persica]
Prupe.4G160000	Intron (Prupe.4G160000.1.v2.1/Prupe.4G160000.v2.1, intron 1 of 9)	17.396	3.48412	14.3384	XP_007213902.1|DNA polymerase delta subunit 3 [Prunus persica]
Prupe.1G162000	Distal Intergenic	19.133	3.48336	15.9137	ONI28798.1|hypothetical protein PRUPE_1G162000, partial [Prunus persica]
Prupe.1G201500	Promoter (<=1kb)	17.1512	3.4832	14.121	XP_007223240.1|GTPase-activating protein GYP1 isoform X1 [Prunus persica]
Prupe.2G314600	Promoter (<=1kb)	18.862	3.48317	15.6798	XP_007219764.1|histone-lysine N-methyltransferase ATXR6 [Prunus persica]
Prupe.1G352400	Promoter (1-2kb)	18.8591	3.48305	15.6776	XP_007221941.1|katanin p80 WD40 repeat-containing subunit B1 homolog isoform X1 [Prunus persica]
Prupe.1G190400	Intron (Prupe.1G190300.1.v2.1/Prupe.1G190300.v2.1, intron 6 of 7)	16.432	3.48238	13.4714	ONI29278.1|hypothetical protein PRUPE_1G190400 [Prunus persica]
Prupe.6G125100	Distal Intergenic	19.1356	3.48186	15.9489	XP_007207853.1|uncharacterized protein LOC18774549 [Prunus persica]
Prupe.3G243300	Promoter (<=1kb)	21.2715	3.48129	17.876	ONI18848.1|hypothetical protein PRUPE_3G243300 [Prunus persica]
Prupe.8G057300	Distal Intergenic	15.7395	3.48108	12.7666	XP_007201781.1|pentatricopeptide repeat-containing protein At1g71210 [Prunus persica]
Prupe.1G582100	Distal Intergenic	16.2051	3.48083	13.2646	XP_007226453.2|glucuronoxylan 4-O-methyltransferase 1 [Prunus persica]
Prupe.5G083500	Distal Intergenic	16.2051	3.48083	13.2646	XP_007209879.1|probable aminotransferase ACS10 [Prunus persica]
Prupe.4G081800	Distal Intergenic	16.2051	3.48083	13.2646	XP_020418439.1|uncharacterized protein LOC109948932 [Prunus persica]
Prupe.7G047200	Promoter (1-2kb)	18.314	3.48001	15.2607	ONH95024.1|hypothetical protein PRUPE_7G047200 [Prunus persica]
Prupe.1G200900	Promoter (1-2kb)	17.5905	3.47871	14.514	ONI29521.1|hypothetical protein PRUPE_1G200900 [Prunus persica]
Prupe.1G108700	Intron (Prupe.1G108700.2.v2.1/Prupe.1G108700.v2.1, intron 3 of 13)	17.4174	3.47855	14.3968	XP_007225358.2|calmodulin-binding transcription activator 3 isoform X1 [Prunus persica]
Prupe.3G130000	Intron (Prupe.3G130000.1.v2.1/Prupe.3G130000.v2.1, intron 1 of 2)	19.6283	3.47855	16.3697	XP_007198887.2|UPF0481 protein At3g47200 isoform X1 [Prunus persica]
Prupe.4G193800	Promoter (1-2kb)	16.9909	3.47842	13.9979	XP_007212244.1|calcium-binding protein PBP1 [Prunus persica]
Prupe.8G003600	Promoter (<=1kb)	20.2263	3.47835	16.9402	ONH89600.1|hypothetical protein PRUPE_8G003600 [Prunus persica]
Prupe.2G082900	Intron (Prupe.2G082900.1.v2.1/Prupe.2G082900.v2.1, intron 3 of 4)	16.4064	3.47783	13.4486	ONI21708.1|hypothetical protein PRUPE_2G082900 [Prunus persica]
Prupe.5G131900	Distal Intergenic	19.2238	3.47783	16.013	XP_007209219.2|NAC domain-containing protein 43 [Prunus persica]
Prupe.1G278900	Distal Intergenic	16.0882	3.47764	13.1497	XP_007222120.1|ribulose-1,5 bisphosphate carboxylase/oxygenase large subunit N-methyltransferase, chloroplastic [Prunus persica]
Prupe.4G172000	Promoter (1-2kb)	16.6471	3.47762	13.6826	XP_007213497.1|basic leucine zipper 34 isoform X2 [Prunus persica]
Prupe.5G072500	Distal Intergenic	18.5597	3.47736	15.4027	XP_020419949.1|uncharacterized protein LOC18776601 isoform X1 [Prunus persica]
Prupe.6G124900	Distal Intergenic	16.2057	3.47684	13.2683	XP_007206388.1|putative uncharacterized protein DDB_G0290521 [Prunus persica]
Prupe.6G316000	Promoter (1-2kb)	19.4598	3.4763	16.3029	ONI04327.1|hypothetical protein PRUPE_6G316000, partial [Prunus persica]
Prupe.1G492200	Promoter (1-2kb)	17.3221	3.47554	14.2745	ONI34644.1|hypothetical protein PRUPE_1G492200 [Prunus persica]
Prupe.1G517200	Intron (Prupe.1G517200.1.v2.1/Prupe.1G517200.v2.1, intron 2 of 5)	16.4105	3.47546	13.3684	XP_020413753.1|B3 domain-containing protein REM8-like [Prunus persica]
Prupe.5G056000	Distal Intergenic	20.0411	3.47516	16.7421	ONI06364.1|hypothetical protein PRUPE_5G056000 [Prunus persica]
Prupe.1G163400	Distal Intergenic	16.9555	3.47479	13.9442	ONI28823.1|hypothetical protein PRUPE_1G163400 [Prunus persica]
Prupe.5G000500	Intron (Prupe.5G000500.1.v2.1/Prupe.5G000500.v2.1, intron 3 of 3)	17.1068	3.47443	14.1638	ONI05303.1|hypothetical protein PRUPE_5G000500 [Prunus persica]
Prupe.4G273700	Distal Intergenic	17.1068	3.47443	14.1638	ONI14298.1|hypothetical protein PRUPE_4G273700 [Prunus persica]
Prupe.3G116200	Downstream (2-3kb)	17.1068	3.47443	14.1638	ONI16696.1|hypothetical protein PRUPE_3G116200 [Prunus persica]
Prupe.4G156000	Promoter (<=1kb)	18.0805	3.4743	14.9721	ONI12295.1|hypothetical protein PRUPE_4G156000 [Prunus persica]
Prupe.4G244700	Promoter (1-2kb)	17.3074	3.47419	14.2625	XP_007212150.1|DNA-directed RNA polymerase II subunit RPB7 [Prunus persica]
Prupe.3G188000	Promoter (<=1kb)	16.0426	3.47365	13.1085	XP_020416650.1|protein PAT1 homolog 1 isoform X1 [Prunus persica]
Prupe.1G409000	Distal Intergenic	16.2668	3.47318	13.3184	XP_007222702.1|eukaryotic initiation factor 4A-11 [Prunus persica]
Prupe.5G164100	Promoter (<=1kb)	16.2134	3.47285	13.2809	XP_007209900.1|cytochrome P450 71A1 [Prunus persica]
Prupe.4G154400	Intron (Prupe.4G154400.3.v2.1/Prupe.4G154400.v2.1, intron 2 of 5)	16.2134	3.47285	13.2809	XP_007211422.1|uncharacterized protein LOC18778864 [Prunus persica]
Prupe.2G136900	Promoter (<=1kb)	16.4846	3.47257	13.5179	XP_020412373.1|protein transport protein SEC16B homolog [Prunus persica]
Prupe.4G165800	Intron (Prupe.4G165800.2.v2.1/Prupe.4G165800.v2.1, intron 12 of 13)	18.2641	3.4725	15.2136	XP_007214757.2|beta-glucosidase 24 isoform X1 [Prunus persica]
Prupe.2G223000	Promoter (<=1kb)	16.7839	3.47205	13.8444	ONI24086.1|hypothetical protein PRUPE_2G223000 [Prunus persica]
Prupe.1G022400	Promoter (<=1kb)	17.422	3.47192	14.361	XP_007226025.1|stem-specific protein TSJT1 [Prunus persica]
Prupe.1G054300	Distal Intergenic	16.4187	3.47187	13.4503	XP_007225027.1|probable indole-3-pyruvate monooxygenase YUCCA3 [Prunus persica]
Prupe.6G093200	Promoter (1-2kb)	17.4138	3.47139	14.3537	ONI00529.1|hypothetical protein PRUPE_6G093200 [Prunus persica]
Prupe.4G288100	Promoter (<=1kb)	17.5692	3.47105	14.5703	ONI14601.1|hypothetical protein PRUPE_4G288100 [Prunus persica]
Prupe.6G215600	Distal Intergenic	15.914	3.47061	12.9138	ONI02693.1|hypothetical protein PRUPE_6G215600 [Prunus persica]
Prupe.7G163000	Distal Intergenic	16.1847	3.47046	13.2527	XP_007203689.2|ribosomal RNA small subunit methyltransferase, mitochondrial [Prunus persica]
Prupe.2G270800	Promoter (<=1kb)	17.7484	3.47043	14.6571	XP_007218713.1|protein ORANGE-GREEN, chloroplastic [Prunus persica]
Prupe.4G282800	Downstream (<1kb)	18.1973	3.47017	15.0572	ONI14490.1|hypothetical protein PRUPE_4G282800 [Prunus persica]
Prupe.5G027600	Distal Intergenic	16.5358	3.46972	13.5609	XP_007211260.1|protein SUPPRESSOR OF GENE SILENCING 3 [Prunus persica]
Prupe.3G090800	Intron (Prupe.3G090800.1.v2.1/Prupe.3G090800.v2.1, intron 7 of 24)	16.7446	3.46916	13.7578	ONI16307.1|hypothetical protein PRUPE_3G090800 [Prunus persica]
Prupe.1G577800	Downstream (2-3kb)	16.2282	3.46886	13.2988	XP_007223440.1|uncharacterized protein LOC18790420 [Prunus persica]
Prupe.8G157200	Promoter (<=1kb)	17.3471	3.46884	14.3072	XP_007199705.1|receptor-like protein kinase HAIKU2 [Prunus persica]
Prupe.6G236100	Promoter (1-2kb)	17.6038	3.46809	14.5446	XP_007208631.1|BTB/POZ domain-containing protein At5g03250 [Prunus persica]
Prupe.1G197700	Intron (Prupe.1G197700.1.v2.1/Prupe.1G197700.v2.1, intron 2 of 5)	16.8525	3.46806	13.9161	XP_007222380.1|probable transcription factor PosF21 [Prunus persica]
Prupe.7G026300	Distal Intergenic	19.3056	3.46793	16.1178	XP_007203372.1|protein DETOXIFICATION 21 [Prunus persica]
Prupe.3G032700	Promoter (1-2kb)	17.9999	3.46787	14.9793	ONI15252.1|hypothetical protein PRUPE_3G032700 [Prunus persica]
Prupe.4G197000	Distal Intergenic	16.3334	3.46756	13.3763	XP_007214798.1|indole-3-acetic acid-amido synthetase GH3.6 [Prunus persica]
Prupe.4G036400	Promoter (<=1kb)	16.4397	3.46724	13.4715	XP_007213593.1|calmodulin-binding protein 60 D isoform X2 [Prunus persica]
Prupe.5G055900	Distal Intergenic	17.1576	3.46714	14.1188	ONI06363.1|LOW QUALITY PROTEIN: hypothetical protein PRUPE_5G055900 [Prunus persica]
Prupe.2G129500	Promoter (1-2kb)	18.2785	3.46712	15.2002	XP_007203094.1|ethylene-responsive transcription factor 1A [Prunus persica]
Prupe.3G057000	Promoter (<=1kb)	17.0362	3.46698	14.0163	XP_007215831.1|acid phosphatase 1 [Prunus persica]
Prupe.3G112200	Distal Intergenic	18.1098	3.4667	15.0138	XP_007217408.2|F-box/kelch-repeat protein At3g06240 isoform X2 [Prunus persica]
Prupe.1G547800	Downstream (1-2kb)	17.7762	3.46668	14.6943	XP_007224715.2|UDP-glycosyltransferase 88F5 [Prunus persica]
Prupe.8G038700	Distal Intergenic	16.099	3.46647	13.1694	XP_007199916.1|phytosulfokine receptor 2 [Prunus persica]
Prupe.1G276700	Distal Intergenic	18.215	3.46615	15.0832	XP_007226005.1|expansin-A1 [Prunus persica]
Prupe.2G216500	Promoter (<=1kb)	17.1347	3.46614	14.1221	XP_007219504.1|uncharacterized protein LOC18784793 [Prunus persica]
Prupe.5G022400	Promoter (1-2kb)	20.3613	3.46595	17.0356	XP_007209042.2|protein ENHANCED DISEASE RESISTANCE 2 isoform X2 [Prunus persica]
Prupe.3G176100	Distal Intergenic	15.9726	3.46566	13.0487	ONI17715.1|hypothetical protein PRUPE_3G176100 [Prunus persica]
Prupe.8G021200	Intron (Prupe.8G021200.1.v2.1/Prupe.8G021200.v2.1, intron 6 of 6)	15.9726	3.46566	13.0487	XP_007199060.2|pathogen-related protein [Prunus persica]
Prupe.7G056000	Distal Intergenic	16.3469	3.46548	13.419	XP_007204835.1|protein MIZU-KUSSEI 1 [Prunus persica]
Prupe.8G113500	Intron (Prupe.8G113600.1.v2.1/Prupe.8G113600.v2.1, intron 12 of 16)	17.2836	3.46533	14.3293	ONH91424.1|hypothetical protein PRUPE_8G113500 [Prunus persica]
Prupe.6G226100	Distal Intergenic	17.2836	3.46533	14.3293	XP_007208307.1|probable indole-3-acetic acid-amido synthetase GH3.1 [Prunus persica]
Prupe.7G067600	Intron (Prupe.7G067600.1.v2.1/Prupe.7G067600.v2.1, intron 5 of 12)	18.8685	3.46519	15.6981	XP_007202144.1|1-acyl-sn-glycerol-3-phosphate acyltransferase 2 [Prunus persica]
Prupe.3G179900	Distal Intergenic	16.1061	3.46502	13.1688	XP_007215363.2|probable polyamine oxidase 2 [Prunus persica]
Prupe.2G194400	Promoter (1-2kb)	16.2502	3.46487	13.3242	XP_007218213.1|homeobox-leucine zipper protein ATHB-12 [Prunus persica]
Prupe.4G037500	Promoter (<=1kb)	18.099	3.46486	15.0036	XP_007212256.1|dynein light chain 2, cytoplasmic [Prunus persica]
Prupe.1G330600	Promoter (<=1kb)	17.5386	3.46476	14.4639	XP_007221891.1|HMG-Y-related protein B [Prunus persica]
Prupe.1G510800	Intron (Prupe.1G510800.1.v2.1/Prupe.1G510800.v2.1, intron 3 of 3)	16.9144	3.46458	13.9108	XP_020418291.1|MDIS1-interacting receptor like kinase 2 [Prunus persica]
Prupe.2G195500	Promoter (<=1kb)	16.8587	3.46442	13.8627	ONI23565.1|hypothetical protein PRUPE_2G195500 [Prunus persica]
Prupe.4G200300	Distal Intergenic	16.2736	3.46342	13.3356	XP_007213821.1|calcium/calmodulin-regulated receptor-like kinase 1 [Prunus persica]
Prupe.2G008300	Promoter (1-2kb)	17.9391	3.46341	14.826	XP_020412116.1|protein LIM1 [Prunus persica]
Prupe.6G136100	Promoter (1-2kb)	43.7035	3.46329	39.1865	ONI01378.1|hypothetical protein PRUPE_6G136100 [Prunus persica]
Prupe.1G264000	Intron (Prupe.1G263900.2.v2.1/Prupe.1G263900.v2.1, intron 14 of 14)	16.7191	3.46293	13.7646	XP_007223079.1|uncharacterized protein LOC18790517 isoform X1 [Prunus persica]
Prupe.8G185800	Promoter (<=1kb)	21.4253	3.46287	17.9932	XP_020425304.1|disease resistance protein At4g27190 [Prunus persica]
Prupe.1G491200	Promoter (<=1kb)	16.8057	3.46272	13.8048	XP_007224395.1|amino acid permease 3 [Prunus persica]
Prupe.2G239700	Distal Intergenic	17.8915	3.46234	14.7845	XP_007218057.1|protein phosphatase 2C 37 [Prunus persica]
Prupe.5G145800	Distal Intergenic	20.6047	3.46203	17.3067	XP_007211037.2|uncharacterized protein LOC18776624 [Prunus persica]
Prupe.6G054300	Intron (Prupe.6G054300.1.v2.1/Prupe.6G054300.v2.1, intron 4 of 30)	16.8864	3.4617	13.8852	ONH99865.1|hypothetical protein PRUPE_6G054300 [Prunus persica]
Prupe.8G148500	Promoter (<=1kb)	17.0114	3.46155	14.0405	XP_007201023.1|serine carboxypeptidase-like 17 [Prunus persica]
Prupe.8G005000	Intron (Prupe.8G005000.1.v2.1/Prupe.8G005000.v2.1, intron 2 of 2)	18.6851	3.4612	15.5015	ONH89624.1|hypothetical protein PRUPE_8G005000 [Prunus persica]
Prupe.1G265800	Downstream (<1kb)	20.9877	3.46015	17.6258	ONI30667.1|hypothetical protein PRUPE_1G265800 [Prunus persica]
Prupe.4G007700	Intron (Prupe.4G007700.1.v2.1/Prupe.4G007700.v2.1, intron 6 of 6)	18.9834	3.45971	15.7822	XP_020417105.1|pumilio homolog 12 [Prunus persica]
Prupe.7G216600	Exon (Prupe.7G216600.1.v2.1/Prupe.7G216600.v2.1, exon 3 of 4)	16.2863	3.45945	13.3346	XP_007204748.1|AP-4 complex subunit sigma [Prunus persica]
Prupe.1G086400	Distal Intergenic	16.8084	3.4594	13.8806	ONI27438.1|hypothetical protein PRUPE_1G086400 [Prunus persica]
Prupe.6G206700	Distal Intergenic	15.9314	3.45769	13.0157	ONI02566.1|hypothetical protein PRUPE_6G206700 [Prunus persica]
Prupe.8G088500	Promoter (1-2kb)	15.9314	3.45769	13.0157	ONH91013.1|hypothetical protein PRUPE_8G088500 [Prunus persica]
Prupe.6G236200	Promoter (<=1kb)	15.9314	3.45769	13.0157	XP_020421974.1|auxin response factor 18 isoform X4 [Prunus persica]
Prupe.6G110500	Distal Intergenic	15.9314	3.45769	13.0157	ONI00903.1|hypothetical protein PRUPE_6G110500 [Prunus persica]
Prupe.1G193000	Distal Intergenic	15.9314	3.45769	13.0157	XP_007224721.2|tetrapyrrole-binding protein, chloroplastic [Prunus persica]
Prupe.8G137900	Promoter (<=1kb)	18.0687	3.45763	14.9785	XP_007199763.1|probable indole-3-acetic acid-amido synthetase GH3.1 [Prunus persica]
Prupe.1G238000	Distal Intergenic	17.2379	3.45758	14.2005	ONI30207.1|hypothetical protein PRUPE_1G238000 [Prunus persica]
Prupe.6G139900	Promoter (<=1kb)	16.3528	3.45728	13.4105	XP_007208279.2|transcription factor E2FB isoform X2 [Prunus persica]
Prupe.4G263100	Distal Intergenic	16.6247	3.45717	13.6391	XP_007212875.1|probable inactive 2-oxoglutarate-dependent dioxygenase AOP2 [Prunus persica]
Prupe.6G242000	Downstream (<1kb)	17.9277	3.45595	14.8197	XP_007205000.1|laccase-15 [Prunus persica]
Prupe.2G028600	Intron (Prupe.2G028500.1.v2.1/Prupe.2G028500.v2.1, intron 15 of 16)	16.2943	3.45592	13.2627	XP_020411799.1|probable inactive purple acid phosphatase 27 [Prunus persica]
Prupe.5G021100	Distal Intergenic	17.4565	3.4559	14.4878	ONI05721.1|hypothetical protein PRUPE_5G021100 [Prunus persica]
Prupe.2G092800	Intron (Prupe.2G092800.1.v2.1/Prupe.2G092800.v2.1, intron 2 of 4)	17.8819	3.45506	14.777	XP_020413541.1|rust resistance kinase Lr10 [Prunus persica]
Prupe.4G260400	Distal Intergenic	19.0053	3.45464	15.8242	ONI14070.1|hypothetical protein PRUPE_4G260400 [Prunus persica]
Prupe.7G023200	Distal Intergenic	15.9214	3.45369	13.008	ONH94572.1|hypothetical protein PRUPE_7G023200 [Prunus persica]
Prupe.1G270800	Promoter (<=1kb)	15.9214	3.45369	13.008	XP_007222577.1|UDP-galactose/UDP-glucose transporter 3 [Prunus persica]
Prupe.1G119800	Distal Intergenic	17.3109	3.45356	14.2603	ONI28058.1|hypothetical protein PRUPE_1G119800 [Prunus persica]
Prupe.5G008900	Promoter (<=1kb)	15.945	3.45269	13.0283	ONI05462.1|hypothetical protein PRUPE_5G008900, partial [Prunus persica]
Prupe.2G290300	Promoter (1-2kb)	17.2776	3.45212	14.2667	XP_007218234.1|BAG family molecular chaperone regulator 1 [Prunus persica]
Prupe.7G195100	Promoter (<=1kb)	17.0599	3.45166	14.0366	ONH97529.1|hypothetical protein PRUPE_7G195100, partial [Prunus persica]
Prupe.3G128200	Distal Intergenic	17.8577	3.45149	14.7578	XP_007221322.1|prohibitin-1, mitochondrial [Prunus persica]
Prupe.2G315300	Distal Intergenic	17.5863	3.45103	14.5335	XP_020411899.1|MAG2-interacting protein 2 isoform X1 [Prunus persica]
Prupe.1G074700	Downstream (<1kb)	18.8375	3.45091	15.7154	XP_007225890.1|macrophage migration inhibitory factor homolog [Prunus persica]
Prupe.8G041200	Distal Intergenic	19.1776	3.45064	15.9475	XP_007201022.1|tryptophan aminotransferase-related protein 4 [Prunus persica]
Prupe.1G513800	Promoter (<=1kb)	16.096	3.45042	13.1623	XP_007224341.1|probable trehalose-phosphate phosphatase D [Prunus persica]
Prupe.7G039500	Distal Intergenic	16.7224	3.44991	13.6425	ONH94914.1|hypothetical protein PRUPE_7G039500 [Prunus persica]
Prupe.6G285700	Promoter (1-2kb)	17.7608	3.44985	14.6854	XP_007208450.1|uncharacterized protein LOC18773408 [Prunus persica]
Prupe.5G189900	Promoter (<=1kb)	17.262	3.44983	14.2525	XP_007209454.1|microtubule-associated protein RP/EB family member 1A isoform X1 [Prunus persica]
Prupe.4G198900	Promoter (<=1kb)	15.9186	3.4497	13.0076	ONI13032.1|hypothetical protein PRUPE_4G198900 [Prunus persica]
Prupe.6G335000	Intron (Prupe.6G335000.2.v2.1/Prupe.6G335000.v2.1, intron 1 of 8)	15.9186	3.4497	13.0076	ONI04696.1|hypothetical protein PRUPE_6G335000 [Prunus persica]
Prupe.1G376400	Exon (Prupe.1G376400.1.v2.1/Prupe.1G376400.v2.1, exon 4 of 6)	17.7142	3.44914	14.6448	XP_007222317.1|bifunctional dihydroflavonol 4-reductase/flavanone 4-reductase [Prunus persica]
Prupe.3G127700	Promoter (<=1kb)	16.6142	3.44889	13.638	XP_020416310.1|transcription activator GLK1 isoform X1 [Prunus persica]
Prupe.2G151400	Promoter (<=1kb)	17.3869	3.44842	14.3524	ONI22791.1|hypothetical protein PRUPE_2G151400 [Prunus persica]
Prupe.4G247300	Intron (Prupe.4G247300.1.v2.1/Prupe.4G247300.v2.1, intron 4 of 12)	17.6032	3.44826	14.5432	XP_007214806.2|uncharacterized protein LOC18781533 isoform X1 [Prunus persica]
Prupe.8G091900	Promoter (<=1kb)	17.8593	3.44649	14.8511	XP_007199758.1|phosphatidylinositol/phosphatidylcholine transfer protein SFH8 isoform X1 [Prunus persica]
Prupe.8G073800	Exon (Prupe.8G073800.1.v2.1/Prupe.8G073800.v2.1, exon 1 of 1)	18.6204	3.44643	15.4428	ONH90780.1|hypothetical protein PRUPE_8G073800 [Prunus persica]
Prupe.6G028000	Promoter (<=1kb)	18.8547	3.44597	15.6769	XP_007205484.1|E3 ubiquitin-protein ligase At4g11680 isoform X1 [Prunus persica]
Prupe.2G098800	Downstream (<1kb)	15.923	3.4457	13.017	XP_020414217.1|RING-H2 finger protein ATL52 [Prunus persica]
Prupe.6G207300	Promoter (1-2kb)	15.923	3.4457	13.017	XP_007205416.1|probable mannitol dehydrogenase [Prunus persica]
Prupe.2G199000	Distal Intergenic	15.923	3.4457	13.017	ONI23621.1|hypothetical protein PRUPE_2G199000 [Prunus persica]
Prupe.4G088300	Intron (Prupe.4G088300.1.v2.1/Prupe.4G088300.v2.1, intron 3 of 20)	15.923	3.4457	13.017	ONI11113.1|hypothetical protein PRUPE_4G088300 [Prunus persica]
Prupe.1G322100	Promoter (1-2kb)	16.4505	3.44561	13.4794	XP_007221808.1|uncharacterized protein LOC18793001 [Prunus persica]
Prupe.1G346600	Promoter (<=1kb)	16.1979	3.4456	13.2751	XP_007222176.1|glutamine synthetase nodule isozyme [Prunus persica]
Prupe.1G540400	Promoter (<=1kb)	17.4946	3.44557	14.4335	XP_007226892.2|transcription factor bHLH93 [Prunus persica]
Prupe.7G039200	Promoter (<=1kb)	18.3947	3.44498	15.243	ONH94911.1|hypothetical protein PRUPE_7G039200 [Prunus persica]
Prupe.5G081900	Promoter (<=1kb)	16.091	3.44451	13.1561	XP_020420432.1|F-box/kelch-repeat protein At3g23880 isoform X1 [Prunus persica]
Prupe.6G101900	Promoter (1-2kb)	16.1837	3.44424	13.2817	XP_007206026.1|uncharacterized protein LOC18772959 [Prunus persica]
Prupe.7G094500	Promoter (1-2kb)	17.4733	3.4439	14.411	XP_007204272.1|digalactosyldiacylglycerol synthase 1, chloroplastic [Prunus persica]
Prupe.3G193100	Promoter (<=1kb)	16.4631	3.44374	13.5302	ONI18036.1|hypothetical protein PRUPE_3G193100 [Prunus persica]
Prupe.3G087700	Promoter (<=1kb)	18.4692	3.44373	15.3406	ONI16250.1|hypothetical protein PRUPE_3G087700 [Prunus persica]
Prupe.6G180200	Promoter (1-2kb)	17.1648	3.44319	14.1293	ONI02150.1|hypothetical protein PRUPE_6G180200 [Prunus persica]
Prupe.7G003400	Distal Intergenic	15.846	3.44293	12.9478	ONH94190.1|hypothetical protein PRUPE_7G003400, partial [Prunus persica]
Prupe.1G271700	Downstream (<1kb)	17.7435	3.44284	14.6641	XP_020417579.1|transcription factor PRE6 [Prunus persica]
Prupe.6G031400	Promoter (1-2kb)	17.329	3.44159	14.2771	XP_007207992.2|subtilisin-like protease SBT5.4 [Prunus persica]
Prupe.1G353000	Promoter (1-2kb)	16.1162	3.44155	13.214	XP_020409711.1|cleavage stimulation factor subunit 77 isoform X1 [Prunus persica]
Prupe.1G180000	Intron (Prupe.1G180100.1.v2.1/Prupe.1G180100.v2.1, intron 11 of 13)	16.8631	3.44134	13.8526	XP_007222318.1|signal peptide peptidase-like 3 [Prunus persica]
Prupe.8G056400	Promoter (1-2kb)	16.5345	3.44109	13.5557	XP_020426161.1|uncharacterized protein LOC18768813 isoform X1 [Prunus persica]
Prupe.5G028500	Distal Intergenic	16.7749	3.44094	13.7733	ONI05914.1|hypothetical protein PRUPE_5G028500 [Prunus persica]
Prupe.6G150800	Promoter (1-2kb)	17.1359	3.44048	14.1149	XP_020422165.1|uncharacterized protein LOC18774793 [Prunus persica]
Prupe.7G115900	Distal Intergenic	16.559	3.44008	13.6105	XP_007204774.1|dehydration-responsive element-binding protein 1F [Prunus persica]
Prupe.6G185400	Promoter (1-2kb)	16.9147	3.43971	13.9458	ONI02228.1|hypothetical protein PRUPE_6G185400 [Prunus persica]
Prupe.3G309600	Distal Intergenic	18.3748	3.43967	15.2229	XP_008231071.1|PREDICTED: glutaredoxin-C5 [Prunus mume]
Prupe.1G235300	Promoter (1-2kb)	16.5218	3.43966	13.5525	XP_007224267.2|mitotic spindle checkpoint protein MAD2 [Prunus persica]
Prupe.3G235800	Downstream (<1kb)	16.1166	3.43955	13.1968	XP_007217803.1|protein EPIDERMAL PATTERNING FACTOR 1 [Prunus persica]
Prupe.4G195100	Intron (Prupe.4G195100.1.v2.1/Prupe.4G195100.v2.1, intron 4 of 11)	18.4757	3.43927	15.4458	XP_020417097.1|LOW QUALITY PROTEIN: uncharacterized protein LOC18781230 [Prunus persica]
Prupe.5G049100	Promoter (1-2kb)	16.3253	3.43912	13.3681	XP_007209308.1|protein RAE1 [Prunus persica]
Prupe.1G432400	Promoter (<=1kb)	16.6581	3.43877	13.714	XP_007226559.1|uncharacterized acetyltransferase At3g50280 [Prunus persica]
Prupe.4G256800	Promoter (1-2kb)	16.1874	3.43857	13.2691	XP_007211592.1|dentin sialophosphoprotein [Prunus persica]
Prupe.4G255200	Distal Intergenic	15.7027	3.43852	12.8049	XP_007211365.1|zinc finger CCCH domain-containing protein 55 isoform X2 [Prunus persica]
Prupe.3G278500	Distal Intergenic	17.5738	3.4382	14.5956	XP_007215125.1|ferredoxin-thioredoxin reductase catalytic chain, chloroplastic [Prunus persica]
Prupe.6G226000	Promoter (1-2kb)	15.9534	3.43772	13.0541	XP_020420988.1|E3 ubiquitin-protein ligase NEURL1B [Prunus persica]
Prupe.6G150100	Distal Intergenic	15.4925	3.43765	12.5396	XP_007206525.1|uncharacterized protein LOC18775602 [Prunus persica]
Prupe.1G577300	Promoter (<=1kb)	18.3314	3.43761	15.1883	ONI36241.1|hypothetical protein PRUPE_1G577300 [Prunus persica]
Prupe.3G003000	Intron (Prupe.3G003000.1.v2.1/Prupe.3G003000.v2.1, intron 6 of 8)	16.9491	3.43755	13.9756	ONI14700.1|hypothetical protein PRUPE_3G003000 [Prunus persica]
Prupe.3G135600	Promoter (<=1kb)	18.7215	3.43734	15.6381	ONI17058.1|hypothetical protein PRUPE_3G135600 [Prunus persica]
Prupe.5G131500	Promoter (<=1kb)	19.1046	3.43679	15.9703	XP_020419062.1|protein BRANCHLESS TRICHOME [Prunus persica]
Prupe.5G105900	Promoter (<=1kb)	17.993	3.43662	14.8932	XP_007210720.1|uncharacterized protein LOC18777028 [Prunus persica]
Prupe.3G105900	Distal Intergenic	16.4923	3.43642	13.5216	XP_007215553.1|ubiquitin receptor RAD23b [Prunus persica]
Prupe.6G109900	Distal Intergenic	18.5541	3.43633	15.3873	ONI00897.1|hypothetical protein PRUPE_6G109900 [Prunus persica]
Prupe.7G031000	Distal Intergenic	18.3581	3.43577	15.2447	ONH94795.1|hypothetical protein PRUPE_7G031000 [Prunus persica]
Prupe.6G256600	Exon (Prupe.6G256600.1.v2.1/Prupe.6G256600.v2.1, exon 13 of 14)	18.1144	3.43542	15.0334	XP_007208076.1|ribonuclease II, chloroplastic/mitochondrial [Prunus persica]
Prupe.2G180500	Promoter (<=1kb)	17.4172	3.43533	14.3554	ONI23293.1|hypothetical protein PRUPE_2G180500 [Prunus persica]
Prupe.1G211600	Downstream (2-3kb)	16.0721	3.43522	13.1431	XP_007226653.1|uncharacterized protein LOC18791736 [Prunus persica]
Prupe.1G231100	Promoter (<=1kb)	17.8886	3.43521	14.8418	ONI30093.1|hypothetical protein PRUPE_1G231100 [Prunus persica]
Prupe.3G269500	Intron (Prupe.3G269500.1.v2.1/Prupe.3G269500.v2.1, intron 1 of 3)	19.922	3.43518	16.626	XP_007215199.1|transcription factor PRE6 [Prunus persica]
Prupe.1G544200	Intron (Prupe.1G544300.1.v2.1/Prupe.1G544300.v2.1, intron 11 of 14)	17.3159	3.43397	14.3577	XP_007222306.1|tubulin-folding cofactor E [Prunus persica]
Prupe.2G133800	Distal Intergenic	16.2726	3.43386	13.3219	XP_007219496.1|probable WRKY transcription factor 12 [Prunus persica]
Prupe.6G100200	Promoter (<=1kb)	17.2671	3.4338	14.2264	XP_020421886.1|serine/threonine-protein kinase GRIK1 [Prunus persica]
Prupe.5G022400	Distal Intergenic	15.9795	3.43373	13.0847	XP_007209042.2|protein ENHANCED DISEASE RESISTANCE 2 isoform X2 [Prunus persica]
Prupe.6G122200	Promoter (1-2kb)	15.9795	3.43373	13.0847	ONI01108.1|hypothetical protein PRUPE_6G122200 [Prunus persica]
Prupe.2G068400	Distal Intergenic	17.9579	3.43339	14.9375	ONI21472.1|hypothetical protein PRUPE_2G068400, partial [Prunus persica]
Prupe.5G112000	Promoter (1-2kb)	17.8605	3.43301	14.7536	ONI07299.1|hypothetical protein PRUPE_5G112000 [Prunus persica]
Prupe.1G226400	Promoter (1-2kb)	16.2827	3.43182	13.358	ONI30012.1|hypothetical protein PRUPE_1G226400 [Prunus persica]
Prupe.2G137300	Intron (Prupe.2G137300.1.v2.1/Prupe.2G137300.v2.1, intron 2 of 4)	15.78	3.43175	12.8878	XP_007218822.2|SPX domain-containing protein 3 [Prunus persica]
Prupe.2G189000	Promoter (1-2kb)	18.489	3.43165	15.351	ONI23427.1|hypothetical protein PRUPE_2G189000 [Prunus persica]
Prupe.6G311000	Distal Intergenic	16.9616	3.43115	13.9695	ONI04243.1|hypothetical protein PRUPE_6G311000 [Prunus persica]
Prupe.1G468500	Promoter (<=1kb)	16.7299	3.43052	13.7434	XP_007227629.1|probable indole-3-pyruvate monooxygenase YUCCA4 [Prunus persica]
Prupe.8G073600	Distal Intergenic	16.1502	3.42995	13.2183	ONH90776.1|hypothetical protein PRUPE_8G073600 [Prunus persica]
Prupe.4G261100	Distal Intergenic	16.5284	3.42985	13.5972	ONI14087.1|hypothetical protein PRUPE_4G261100 [Prunus persica]
Prupe.6G161200	Downstream (2-3kb)	15.217	3.42973	12.2996	ONI01820.1|hypothetical protein PRUPE_6G161200 [Prunus persica]
Prupe.3G247100	Downstream (<1kb)	18.2069	3.42947	15.1703	ONI18901.1|hypothetical protein PRUPE_3G247100 [Prunus persica]
Prupe.1G049600	Intron (Prupe.1G049600.1.v2.1/Prupe.1G049600.v2.1, intron 3 of 4)	16.355	3.42904	13.4248	XP_020417835.1|bypass of stop codon protein 1 [Prunus persica]
Prupe.5G231800	Intron (Prupe.5G231800.1.v2.1/Prupe.5G231800.v2.1, intron 2 of 14)	15.6703	3.42848	12.7021	ONI09321.1|hypothetical protein PRUPE_5G231800 [Prunus persica]
Prupe.7G013400	Distal Intergenic	16.796	3.42815	13.7991	ONH94388.1|hypothetical protein PRUPE_7G013400 [Prunus persica]
Prupe.5G024300	Promoter (<=1kb)	15.7447	3.42805	12.8517	XP_007209704.1|uncharacterized protein LOC18777780 [Prunus persica]
Prupe.3G126900	Distal Intergenic	18.1291	3.42722	15.0003	ONI16877.1|hypothetical protein PRUPE_3G126900 [Prunus persica]
Prupe.8G140500	Promoter (1-2kb)	16.5522	3.4271	13.5778	XP_007198985.1|probable prolyl 4-hydroxylase 9 isoform X1 [Prunus persica]
Prupe.8G092800	Distal Intergenic	17.2618	3.42703	14.2145	XP_007200744.2|salicylate carboxymethyltransferase [Prunus persica]
Prupe.2G180200	Distal Intergenic	16.8207	3.42617	13.8427	ONI23289.1|hypothetical protein PRUPE_2G180200 [Prunus persica]
Prupe.6G112900	Downstream (2-3kb)	15.8858	3.42533	12.9687	ONI00948.1|hypothetical protein PRUPE_6G112900 [Prunus persica]
Prupe.8G041300	Intron (Prupe.8G041300.1.v2.1/Prupe.8G041300.v2.1, intron 1 of 6)	16.7143	3.42504	13.7265	ONH90218.1|hypothetical protein PRUPE_8G041300 [Prunus persica]
Prupe.2G081800	Distal Intergenic	14.7304	3.42496	11.8515	ONI21696.1|hypothetical protein PRUPE_2G081800 [Prunus persica]
Prupe.4G166300	Distal Intergenic	14.7304	3.42496	11.8515	ONI12459.1|hypothetical protein PRUPE_4G166300 [Prunus persica]
Prupe.3G008800	Promoter (<=1kb)	14.7304	3.42496	11.8515	ONI14793.1|hypothetical protein PRUPE_3G008800 [Prunus persica]
Prupe.7G020400	Promoter (1-2kb)	14.7304	3.42496	11.8515	ONH94515.1|hypothetical protein PRUPE_7G020400 [Prunus persica]
Prupe.6G256800	Exon (Prupe.6G256800.1.v2.1/Prupe.6G256800.v2.1, exon 7 of 10)	14.7304	3.42496	11.8515	ONI03435.1|hypothetical protein PRUPE_6G256800 [Prunus persica]
Prupe.1G523000	Promoter (<=1kb)	17.0576	3.42489	14.0586	XP_007225750.1|homeobox-leucine zipper protein ATHB-6 [Prunus persica]
Prupe.6G112200	Distal Intergenic	16.3381	3.42478	13.3027	XP_007205711.1|protein enabled homolog [Prunus persica]
Prupe.1G514700	Distal Intergenic	17.7087	3.42437	14.6442	XP_007222589.1|uncharacterized protein LOC18794034 [Prunus persica]
Prupe.8G218700	Intron (Prupe.8G218700.1.v2.1/Prupe.8G218700.v2.1, intron 6 of 16)	16.0713	3.42379	13.1459	ONH93198.1|hypothetical protein PRUPE_8G218700 [Prunus persica]
Prupe.3G155300	Distal Intergenic	18.7806	3.42375	15.6317	XP_020414604.1|protein ACCELERATED CELL DEATH 6 isoform X1 [Prunus persica]
Prupe.1G445000	Promoter (<=1kb)	17.6697	3.42373	14.6247	XP_020411676.1|auxin-responsive protein IAA2 isoform X2 [Prunus persica]
Prupe.4G228300	Promoter (1-2kb)	15.574	3.42335	12.6872	ONI13535.1|hypothetical protein PRUPE_4G228300 [Prunus persica]
Prupe.4G097700	Distal Intergenic	18.7962	3.42207	15.6052	ONI11271.1|hypothetical protein PRUPE_4G097700 [Prunus persica]
Prupe.3G043400	Promoter (<=1kb)	16.7665	3.42201	13.8184	XP_020414419.1|protein BIG GRAIN 1-like A [Prunus persica]
Prupe.6G040300	Promoter (1-2kb)	16.1937	3.42123	13.2483	XP_020422433.1|ATP-dependent RNA helicase DBP2 isoform X2 [Prunus persica]
Prupe.2G102000	Downstream (2-3kb)	16.172	3.42114	13.2327	ONI22020.1|hypothetical protein PRUPE_2G102000 [Prunus persica]
Prupe.6G233800	Promoter (1-2kb)	17.2327	3.42104	14.2809	ONI03019.1|hypothetical protein PRUPE_6G233800 [Prunus persica]
Prupe.3G175000	Promoter (<=1kb)	17.5004	3.4209	14.4645	XP_020415325.1|callose synthase 7 isoform X2 [Prunus persica]
Prupe.7G026200	Distal Intergenic	16.5473	3.42021	13.5729	XP_007203929.1|uncharacterized protein LOC18769993 [Prunus persica]
Prupe.1G139500	Promoter (<=1kb)	16.5392	3.42014	13.6505	XP_007222805.1|zinc finger CCCH domain-containing protein 34 [Prunus persica]
Prupe.1G228500	Promoter (<=1kb)	16.5392	3.42014	13.6505	ONI30051.1|hypothetical protein PRUPE_1G228500 [Prunus persica]
Prupe.6G199500	Distal Intergenic	16.5392	3.42014	13.6505	ONI02457.1|hypothetical protein PRUPE_6G199500, partial [Prunus persica]
Prupe.5G027900	Intron (Prupe.5G027900.1.v2.1/Prupe.5G027900.v2.1, intron 2 of 4)	16.5392	3.42014	13.6505	XP_020419371.1|UV-B-induced protein At3g17800, chloroplastic [Prunus persica]
Prupe.7G089700	Distal Intergenic	16.5392	3.42014	13.6505	XP_007203609.1|uncharacterized protein LOC18769947 [Prunus persica]
Prupe.6G118500	Downstream (1-2kb)	16.3179	3.41993	13.3613	XP_007208299.2|RAP domain-containing protein, chloroplastic [Prunus persica]
Prupe.6G131200	Distal Intergenic	16.1785	3.41947	13.2427	ONI01274.1|hypothetical protein PRUPE_6G131200 [Prunus persica]
Prupe.2G079400	Exon (Prupe.2G079400.1.v2.1/Prupe.2G079400.v2.1, exon 3 of 14)	16.0751	3.41922	13.0607	XP_020414183.1|probable sodium/metabolite cotransporter BASS4, chloroplastic [Prunus persica]
Prupe.1G523900	Distal Intergenic	15.6359	3.41856	12.7564	XP_020410502.1|TMV resistance protein N [Prunus persica]
Prupe.2G162800	Downstream (1-2kb)	15.6359	3.41856	12.7564	XP_020412988.1|proliferating cell nuclear antigen-like [Prunus persica]
Prupe.4G092600	Intron (Prupe.4G092600.1.v2.1/Prupe.4G092600.v2.1, intron 2 of 8)	15.6359	3.41856	12.7564	XP_020418491.1|cyclic nucleotide-gated ion channel 1 isoform X1 [Prunus persica]
Prupe.1G171100	Distal Intergenic	15.6359	3.41856	12.7564	ONI28949.1|hypothetical protein PRUPE_1G171100 [Prunus persica]
Prupe.3G043100	Promoter (<=1kb)	16.6883	3.41844	13.6964	XP_020414508.1|putative pentatricopeptide repeat-containing protein At5g37570 [Prunus persica]
Prupe.7G031100	Distal Intergenic	18.8516	3.41832	15.6684	XP_007202441.2|hydroxymethylglutaryl-CoA lyase, mitochondrial [Prunus persica]
Prupe.6G063100	Promoter (1-2kb)	17.1013	3.41825	14.0786	XP_020423017.1|IRK-interacting protein [Prunus persica]
Prupe.8G241300	Promoter (1-2kb)	17.0124	3.41825	14.0166	XP_007201215.1|probable transmembrane GTPase FZO-like, chloroplastic [Prunus persica]
Prupe.5G130800	Downstream (1-2kb)	16.6241	3.41818	13.6434	XP_007209114.1|probable lysophospholipase BODYGUARD 3 [Prunus persica]
Prupe.8G222100	Intron (Prupe.8G221900.1.v2.1/Prupe.8G221900.v2.1, intron 3 of 4)	20.3676	3.4179	17.0689	XP_007201749.1|putative lysine-specific demethylase JMJ16 isoform X1 [Prunus persica]
Prupe.8G106300	Distal Intergenic	18.4696	3.41783	15.3456	XP_020426064.1|protein TIC 62, chloroplastic [Prunus persica]
Prupe.8G259800	Promoter (<=1kb)	19.7164	3.41738	16.4568	XP_007199676.1|ABC transporter C family member 14 [Prunus persica]
Prupe.1G403800	Promoter (<=1kb)	17.4348	3.41687	14.4671	XP_020410940.1|ylmG homolog protein 2, chloroplastic [Prunus persica]
Prupe.3G037600	Promoter (<=1kb)	16.3738	3.4167	13.4175	ONI15328.1|hypothetical protein PRUPE_3G037600 [Prunus persica]
Prupe.3G038200	Downstream (<1kb)	16.9752	3.4166	14.053	XP_007215150.1|sm-like protein LSM1B [Prunus persica]
Prupe.4G249300	Intron (Prupe.4G249300.3.v2.1/Prupe.4G249300.v2.1, intron 2 of 9)	20.176	3.41637	16.9568	XP_020417028.1|uncharacterized protein C26H5.04 [Prunus persica]
Prupe.2G217900	Intron (Prupe.2G217900.1.v2.1/Prupe.2G217900.v2.1, intron 3 of 6)	15.3707	3.41633	12.4272	XP_007218513.1|ATP synthase subunit d, mitochondrial [Prunus persica]
Prupe.4G092600	Downstream (1-2kb)	17.6137	3.416	14.5882	XP_020418491.1|cyclic nucleotide-gated ion channel 1 isoform X1 [Prunus persica]
Prupe.6G229000	Distal Intergenic	16.1131	3.41548	13.1772	XP_020421556.1|transcription factor MYB44 [Prunus persica]
Prupe.1G249000	Distal Intergenic	15.4749	3.41537	12.5976	XP_007223271.1|high affinity nitrate transporter 2.5 [Prunus persica]
Prupe.6G361300	Promoter (<=1kb)	18.3244	3.4153	15.1798	XP_007207009.2|probable WRKY transcription factor 2 [Prunus persica]
Prupe.7G086000	Promoter (<=1kb)	16.0195	3.41513	13.0978	XP_020423478.1|mediator of RNA polymerase II transcription subunit 7a [Prunus persica]
Prupe.1G232900	Promoter (1-2kb)	15.9171	3.41473	13.0398	XP_007225202.1|uncharacterized protein LOC18789690 [Prunus persica]
Prupe.5G011300	Distal Intergenic	15.6442	3.41457	12.7679	XP_007209948.1|catalase isozyme 1 [Prunus persica]
Prupe.7G122100	Promoter (<=1kb)	17.2457	3.41398	14.1997	XP_020424303.1|protein CHUP1, chloroplastic [Prunus persica]
Prupe.1G437500	Promoter (1-2kb)	16.7329	3.41249	13.7485	XP_007222492.1|BRI1 kinase inhibitor 1 [Prunus persica]
Prupe.8G175300	Distal Intergenic	16.7669	3.41248	13.7689	ONH92436.1|hypothetical protein PRUPE_8G175300 [Prunus persica]
Prupe.6G106900	Intron (Prupe.6G106900.1.v2.1/Prupe.6G106900.v2.1, intron 7 of 8)	15.1196	3.41244	12.2108	XP_020421608.1|P-loop NTPase domain-containing protein LPA1 homolog 1 isoform X1 [Prunus persica]
Prupe.7G032300	Distal Intergenic	15.5783	3.4122	12.7067	XP_020423358.1|uncharacterized protein LOC18770633 [Prunus persica]
Prupe.8G137500	Promoter (1-2kb)	16.7176	3.41202	13.8167	XP_020426294.1|zinc finger protein 7 [Prunus persica]
Prupe.6G305900	Intron (Prupe.6G305900.1.v2.1/Prupe.6G305900.v2.1, intron 2 of 2)	16.7176	3.41202	13.8167	ONI04156.1|hypothetical protein PRUPE_6G305900 [Prunus persica]
Prupe.5G080300	Promoter (1-2kb)	16.4877	3.4118	13.6131	ONI06777.1|hypothetical protein PRUPE_5G080300 [Prunus persica]
Prupe.6G169200	Distal Intergenic	15.3446	3.41179	12.4033	XP_007206442.1|RNA cytidine acetyltransferase 1 [Prunus persica]
Prupe.1G488100	Promoter (<=1kb)	15.3446	3.41179	12.4033	XP_020417931.1|BTB/POZ domain-containing protein At4g08455 [Prunus persica]
Prupe.6G119200	Distal Intergenic	18.5312	3.41168	15.369	XP_007205226.1|arogenate dehydratase/prephenate dehydratase 6, chloroplastic [Prunus persica]
Prupe.8G109800	Distal Intergenic	17.0625	3.41153	14.117	ONH91364.1|hypothetical protein PRUPE_8G109800 [Prunus persica]
Prupe.6G019800	Downstream (<1kb)	15.4363	3.41138	12.564	ONH99239.1|hypothetical protein PRUPE_6G019800 [Prunus persica]
Prupe.3G221500	Distal Intergenic	17.4506	3.41115	14.4094	ONI18538.1|hypothetical protein PRUPE_3G221500 [Prunus persica]
Prupe.1G466700	Intron (Prupe.1G466700.2.v2.1/Prupe.1G466700.v2.1, intron 1 of 3)	18.0822	3.41112	15.056	XP_007225912.1|polyadenylate-binding protein-interacting protein 5 [Prunus persica]
Prupe.4G166800	Distal Intergenic	18.0822	3.41112	15.056	XP_007212701.2|AAA-ATPase At3g50940 [Prunus persica]
Prupe.5G128100	Promoter (<=1kb)	17.8426	3.41085	14.7462	ONI07570.1|hypothetical protein PRUPE_5G128100 [Prunus persica]
Prupe.6G286200	Intron (Prupe.6G286200.1.v2.1/Prupe.6G286200.v2.1, intron 1 of 9)	16.6227	3.41069	13.6515	XP_007207379.1|solute carrier family 40 member 2 [Prunus persica]
Prupe.4G141800	Distal Intergenic	17.3095	3.41061	14.3114	ONI12061.1|hypothetical protein PRUPE_4G141800 [Prunus persica]
Prupe.1G188900	Promoter (<=1kb)	15.6598	3.41058	12.787	ONI29236.1|hypothetical protein PRUPE_1G188900 [Prunus persica]
Prupe.6G214500	Downstream (<1kb)	17.8391	3.40892	14.8341	ONI02682.1|hypothetical protein PRUPE_6G214500 [Prunus persica]
Prupe.6G045700	Distal Intergenic	22.3371	3.40871	18.8294	ONH99722.1|hypothetical protein PRUPE_6G045700 [Prunus persica]
Prupe.8G031100	Intron (Prupe.8G031100.1.v2.1/Prupe.8G031100.v2.1, intron 5 of 14)	17.6093	3.40867	14.6267	XP_007200282.1|uncharacterized protein LOC18766438 [Prunus persica]
Prupe.8G062600	Intron (Prupe.8G062600.1.v2.1/Prupe.8G062600.v2.1, intron 13 of 14)	16.632	3.40846	13.6676	XP_020426406.1|endoplasmic reticulum-Golgi intermediate compartment protein 3 isoform X1 [Prunus persica]
Prupe.1G361200	Distal Intergenic	19.3226	3.40829	16.1403	ONI32325.1|hypothetical protein PRUPE_1G361200 [Prunus persica]
Prupe.6G094300	Promoter (1-2kb)	15.8667	3.40829	12.9621	ONI00551.1|hypothetical protein PRUPE_6G094300 [Prunus persica]
Prupe.1G208800	Distal Intergenic	15.4049	3.40739	12.5374	ONI29689.1|hypothetical protein PRUPE_1G208800 [Prunus persica]
Prupe.1G439900	Intron (Prupe.1G439900.2.v2.1/Prupe.1G439900.v2.1, intron 7 of 7)	17.9553	3.40646	14.8476	ONI33671.1|hypothetical protein PRUPE_1G439900 [Prunus persica]
Prupe.2G238200	Promoter (<=1kb)	15.9056	3.40593	13.0173	XP_007218036.1|aspartic proteinase PCS1 [Prunus persica]
Prupe.5G177800	Promoter (1-2kb)	17.659	3.40563	14.594	XP_007209619.1|uncharacterized protein LOC18776711 [Prunus persica]
Prupe.4G029800	Exon (Prupe.4G029800.1.v2.1/Prupe.4G029800.v2.1, exon 3 of 7)	17.7856	3.40553	14.7127	XP_007214071.1|calcium/calmodulin-regulated receptor-like kinase 1 [Prunus persica]
Prupe.3G086900	Distal Intergenic	16.4789	3.4053	13.535	XP_007217265.1|protein LURP-one-related 12 [Prunus persica]
Prupe.2G074900	Intron (Prupe.2G074900.1.v2.1/Prupe.2G074900.v2.1, intron 2 of 2)	19.7178	3.40526	16.4437	ONI21596.1|hypothetical protein PRUPE_2G074900 [Prunus persica]
Prupe.1G138600	Distal Intergenic	16.6776	3.40522	13.687	ONI28328.1|hypothetical protein PRUPE_1G138600 [Prunus persica]
Prupe.1G564500	Intron (Prupe.1G564500.2.v2.1/Prupe.1G564500.v2.1, intron 2 of 3)	17.5818	3.40452	14.6028	ONI36009.1|hypothetical protein PRUPE_1G564500 [Prunus persica]
Prupe.7G073600	Intron (Prupe.7G073500.1.v2.1/Prupe.7G073500.v2.1, intron 9 of 10)	15.5626	3.40442	12.6822	ONH95482.1|hypothetical protein PRUPE_7G073600 [Prunus persica]
Prupe.6G212200	Distal Intergenic	14.6173	3.40425	11.763	XP_007208421.1|leucine-rich repeat receptor-like serine/threonine-protein kinase BAM1 [Prunus persica]
Prupe.1G469800	Downstream (<1kb)	15.8204	3.404	12.9192	ONI34235.1|hypothetical protein PRUPE_1G469800 [Prunus persica]
Prupe.5G218700	Promoter (<=1kb)	17.3672	3.40381	14.3429	XP_007210971.1|putative pentatricopeptide repeat-containing protein At1g53330 [Prunus persica]
Prupe.6G122200	Promoter (<=1kb)	16.8456	3.40371	13.8707	ONI01108.1|hypothetical protein PRUPE_6G122200 [Prunus persica]
Prupe.5G062100	Downstream (2-3kb)	15.5248	3.40354	12.6624	ONI06464.1|hypothetical protein PRUPE_5G062100 [Prunus persica]
Prupe.5G101800	Distal Intergenic	15.7519	3.40332	12.7779	ONI07134.1|hypothetical protein PRUPE_5G101800 [Prunus persica]
Prupe.6G150500	Downstream (<1kb)	21.8241	3.40294	18.3749	XP_007208190.2|uncharacterized protein LOC18774307 isoform X1 [Prunus persica]
Prupe.6G105800	Distal Intergenic	16.4027	3.40273	13.4422	XP_007207915.1|kiwellin [Prunus persica]
Prupe.3G205400	Distal Intergenic	16.5418	3.4025	13.582	XP_007215493.1|TBC1 domain family member 2B [Prunus persica]
Prupe.1G361900	Promoter (<=1kb)	18.7032	3.40211	15.6223	ONI32336.1|hypothetical protein PRUPE_1G361900 [Prunus persica]
Prupe.3G248300	Promoter (<=1kb)	16.9351	3.40194	13.9281	XP_007215052.1|U3 small nucleolar ribonucleoprotein protein IMP3 [Prunus persica]
Prupe.7G051600	Intron (Prupe.7G051600.1.v2.1/Prupe.7G051600.v2.1, intron 1 of 3)	15.3726	3.40171	12.5179	XP_007203131.2|glucan endo-1,3-beta-glucosidase [Prunus persica]
Prupe.7G167700	Downstream (1-2kb)	18.6688	3.40061	15.4992	XP_007203178.1|protein WUSCHEL [Prunus persica]
Prupe.3G167600	Distal Intergenic	19.7566	3.39987	16.4835	XP_020415294.1|exocyst complex component EXO84B [Prunus persica]
Prupe.1G237200	Downstream (<1kb)	16.1778	3.39949	13.2447	XP_007227141.1|vinorine synthase [Prunus persica]
Prupe.7G164100	Promoter (<=1kb)	15.364	3.3994	12.504	XP_007202503.1|floral homeotic protein DEFICIENS isoform X1 [Prunus persica]
Prupe.7G031500	Promoter (<=1kb)	15.364	3.3994	12.504	XP_007202577.2|transcription factor bHLH106 [Prunus persica]
Prupe.1G207800	Distal Intergenic	15.5009	3.39937	12.5478	XP_020411158.1|cold-inducible RNA-binding protein B [Prunus persica]
Prupe.5G027300	Distal Intergenic	15.4864	3.39934	12.6142	XP_007209577.1|eukaryotic translation initiation factor 3 subunit J [Prunus persica]
Prupe.1G582400	Intron (Prupe.1G582400.1.v2.1/Prupe.1G582400.v2.1, intron 1 of 2)	15.7505	3.3986	12.8899	XP_007222755.1|uncharacterized protein LOC18793366 [Prunus persica]
Prupe.6G125400	Promoter (1-2kb)	15.7348	3.39789	12.8344	XP_007207119.1|uncharacterized protein LOC18775534 [Prunus persica]
Prupe.1G418900	Distal Intergenic	17.1348	3.39756	14.1016	XP_007222501.1|RNA-binding protein 1 [Prunus persica]
Prupe.1G248000	Promoter (1-2kb)	15.5747	3.39743	12.6935	XP_007225645.1|AP-1 complex subunit mu-2 [Prunus persica]
Prupe.6G162300	Distal Intergenic	16.3831	3.39734	13.4175	XP_007213367.2|uncharacterized protein LOC18781306 isoform X2 [Prunus persica]
Prupe.1G097600	Distal Intergenic	17.4049	3.39719	14.3887	XP_007227526.1|transcription factor bHLH148 [Prunus persica]
Prupe.5G147700	Promoter (<=1kb)	18.0239	3.39649	14.9189	XP_020420136.1|recQ-mediated genome instability protein 1 isoform X1 [Prunus persica]
Prupe.1G477400	Distal Intergenic	15.4602	3.39605	12.5924	XP_020410348.1|BURP domain-containing protein 5 [Prunus persica]
Prupe.8G033000	Intron (Prupe.8G033000.1.v2.1/Prupe.8G033000.v2.1, intron 2 of 2)	15.3544	3.39541	12.4979	ONH90070.1|hypothetical protein PRUPE_8G033000 [Prunus persica]
Prupe.3G098100	Distal Intergenic	15.3544	3.39541	12.4979	XP_007215909.2|probable WRKY transcription factor 40 [Prunus persica]
Prupe.5G073700	Downstream (2-3kb)	14.7959	3.39536	11.912	ONI06672.1|hypothetical protein PRUPE_5G073700 [Prunus persica]
Prupe.5G207800	Promoter (<=1kb)	16.9006	3.39522	13.8877	XP_020419278.1|protein COBRA [Prunus persica]
Prupe.1G283000	Intron (Prupe.1G283000.1.v2.1/Prupe.1G283000.v2.1, intron 10 of 12)	17.065	3.39503	13.9489	ONI30941.1|hypothetical protein PRUPE_1G283000 [Prunus persica]
Prupe.6G052600	Promoter (<=1kb)	15.8015	3.39477	12.9096	XP_007205048.1|pentatricopeptide repeat-containing protein At2g30100, chloroplastic [Prunus persica]
Prupe.1G426900	Distal Intergenic	16.618	3.39402	13.6468	XP_020417875.1|pumilio homolog 12 [Prunus persica]
Prupe.5G201800	Promoter (<=1kb)	15.7754	3.3938	12.8742	XP_020419038.1|beta-carotene hydroxylase 2, chloroplastic [Prunus persica]
Prupe.1G404300	Intron (Prupe.1G404300.1.v2.1/Prupe.1G404300.v2.1, intron 4 of 5)	18.621	3.39367	15.5362	XP_007222863.1|cytokinin dehydrogenase 7 isoform X1 [Prunus persica]
Prupe.1G013600	Promoter (<=1kb)	17.1862	3.39279	14.1608	XP_007221792.1|uncharacterized protein LOC18792207 [Prunus persica]
Prupe.4G253300	Distal Intergenic	16.3698	3.39275	13.5052	XP_020418290.1|trans-resveratrol di-O-methyltransferase-like [Prunus persica]
Prupe.4G114200	Promoter (1-2kb)	17.5872	3.39256	14.5474	XP_007212431.1|potassium transporter 10 [Prunus persica]
Prupe.3G312800	Promoter (<=1kb)	15.6739	3.39246	12.7864	ONI20057.1|hypothetical protein PRUPE_3G312800 [Prunus persica]
Prupe.1G400500	Promoter (<=1kb)	16.6342	3.39148	13.6892	ONI33020.1|hypothetical protein PRUPE_1G400500 [Prunus persica]
Prupe.5G013500	Intron (Prupe.5G013500.1.v2.1/Prupe.5G013500.v2.1, intron 1 of 8)	15.6141	3.39113	12.7243	XP_020419273.1|decapping 5-like protein isoform X2 [Prunus persica]
Prupe.1G201800	Distal Intergenic	18.8507	3.39099	15.7473	XP_007223119.1|protein SLOW WALKER 1 [Prunus persica]
Prupe.1G312600	Promoter (<=1kb)	16.0932	3.39066	13.1585	XP_020411300.1|uncharacterized protein LOC18792291 [Prunus persica]
Prupe.3G170800	Distal Intergenic	17.7355	3.38999	14.6411	XP_007215006.1|trifunctional UDP-glucose 4,6-dehydratase/UDP-4-keto-6-deoxy-D-glucose 3,5-epimerase/UDP-4-keto-L-rhamnose-reductase RHM1 [Prunus persica]
Prupe.6G191800	Distal Intergenic	16.9949	3.38991	13.9743	XP_007205565.1|peroxidase 17 [Prunus persica]
Prupe.3G064300	Promoter (1-2kb)	15.7821	3.38955	12.9195	XP_020414371.1|uncharacterized protein LOC18782293 [Prunus persica]
Prupe.8G204100	Distal Intergenic	17.3363	3.38869	14.2914	XP_007201234.1|CLAVATA3/ESR (CLE)-related protein 41 [Prunus persica]
Prupe.3G252400	Promoter (<=1kb)	20.0357	3.38779	16.7273	XP_020415100.1|protein LONGIFOLIA 1 [Prunus persica]
Prupe.1G178800	Downstream (<1kb)	15.3571	3.38742	12.5073	XP_007227123.1|histidine-containing phosphotransfer protein 4 [Prunus persica]
Prupe.4G239700	Promoter (1-2kb)	15.9015	3.38542	13.0541	XP_020417324.1|pectinesterase QRT1 [Prunus persica]
Prupe.1G484800	Promoter (<=1kb)	17.6748	3.38451	14.685	ONI34499.1|hypothetical protein PRUPE_1G484800 [Prunus persica]
Prupe.3G289700	Downstream (2-3kb)	15.1736	3.38423	12.3271	ONI19656.1|hypothetical protein PRUPE_3G289700 [Prunus persica]
Prupe.2G153200	Downstream (<1kb)	16.769	3.38422	13.6852	XP_007218353.1|membrin-11 [Prunus persica]
Prupe.2G074600	Promoter (1-2kb)	15.3694	3.38343	12.5231	XP_007211947.1|mitochondrial acidic protein MAM33 [Prunus persica]
Prupe.5G146200	Promoter (<=1kb)	20.9052	3.38308	17.5193	XP_007209810.1|mitochondrial import inner membrane translocase subunit TIM8 [Prunus persica]
Prupe.2G186800	Distal Intergenic	15.4859	3.38298	12.6301	XP_020412597.1|mitochondrial inner membrane protein OXA1 [Prunus persica]
Prupe.2G001700	Intron (Prupe.2G001700.5.v2.1/Prupe.2G001700.v2.1, intron 2 of 13)	16.7545	3.38194	13.8499	XP_007217988.1|major facilitator superfamily domain-containing protein 12 [Prunus persica]
Prupe.4G269200	Intron (Prupe.4G269200.1.v2.1/Prupe.4G269200.v2.1, intron 9 of 15)	19.2357	3.3818	16.1057	ONI14212.1|hypothetical protein PRUPE_4G269200 [Prunus persica]
Prupe.1G003200	Intron (Prupe.1G003200.2.v2.1/Prupe.1G003200.v2.1, intron 5 of 9)	19.2357	3.3818	16.1057	XP_007221947.1|E3 ubiquitin-protein ligase RLIM isoform X2 [Prunus persica]
Prupe.4G150400	Promoter (<=1kb)	16.1612	3.38171	13.2835	XP_020417361.1|ubiquitin carboxyl-terminal hydrolase 15 [Prunus persica]
Prupe.3G127700	Distal Intergenic	17.188	3.38124	14.1486	ONI16894.1|hypothetical protein PRUPE_3G127700 [Prunus persica]
Prupe.6G103900	Intron (Prupe.6G103900.1.v2.1/Prupe.6G103900.v2.1, intron 5 of 8)	17.8775	3.38112	14.8678	ONI00759.1|hypothetical protein PRUPE_6G103900 [Prunus persica]
Prupe.4G269500	Distal Intergenic	15.8142	3.38111	12.9092	XP_007213908.1|translation initiation factor eIF-2B subunit gamma isoform X3 [Prunus persica]
Prupe.1G211100	Distal Intergenic	15.7546	3.38102	12.8937	XP_007225994.1|uncharacterized protein LOC18788232 [Prunus persica]
Prupe.8G173900	Distal Intergenic	15.1386	3.38024	12.2965	ONH92409.1|hypothetical protein PRUPE_8G173900 [Prunus persica]
Prupe.4G186600	Promoter (1-2kb)	19.6414	3.37995	16.3702	ONI12840.1|hypothetical protein PRUPE_4G186600 [Prunus persica]
Prupe.8G218400	Promoter (<=1kb)	16.0747	3.37973	13.1486	XP_007199454.2|protein NRT1/ PTR FAMILY 5.2 [Prunus persica]
Prupe.6G214100	Distal Intergenic	15.3891	3.37945	12.5474	XP_007206286.2|protein CROWDED NUCLEI 4 [Prunus persica]
Prupe.1G047700	Exon (Prupe.1G047700.1.v2.1/Prupe.1G047700.v2.1, exon 2 of 2)	15.3891	3.37945	12.5474	XP_007224705.1|putative disease resistance protein At1g50180 isoform X1 [Prunus persica]
Prupe.6G266400	Distal Intergenic	15.2674	3.37772	12.4271	ONI03575.1|hypothetical protein PRUPE_6G266400 [Prunus persica]
Prupe.1G195700	Distal Intergenic	17.9284	3.37703	14.8157	XP_007223683.1|protein FAR-RED ELONGATED HYPOCOTYL 3 [Prunus persica]
Prupe.3G031400	Promoter (<=1kb)	17.5717	3.37627	14.5175	ONI15227.1|hypothetical protein PRUPE_3G031400 [Prunus persica]
Prupe.7G046600	Distal Intergenic	15.1109	3.37625	12.2739	ONH95016.1|hypothetical protein PRUPE_7G046600 [Prunus persica]
Prupe.4G125400	Distal Intergenic	15.1109	3.37625	12.2739	ONI11788.1|hypothetical protein PRUPE_4G125400 [Prunus persica]
Prupe.8G129000	Intron (Prupe.8G129000.1.v2.1/Prupe.8G129000.v2.1, intron 7 of 7)	15.3378	3.37609	12.4842	XP_020425161.1|O-acyltransferase WSD1 isoform X2 [Prunus persica]
Prupe.6G318100	Distal Intergenic	15.6805	3.37575	12.7881	XP_007208595.1|F-box protein PP2-B15 [Prunus persica]
Prupe.1G332300	Intron (Prupe.1G332300.2.v2.1/Prupe.1G332300.v2.1, intron 1 of 5)	16.4075	3.37547	13.495	ONI31815.1|hypothetical protein PRUPE_1G332300 [Prunus persica]
Prupe.1G074300	Distal Intergenic	15.4161	3.37545	12.5798	ONI27215.1|hypothetical protein PRUPE_1G074300 [Prunus persica]
Prupe.3G280100	Promoter (<=1kb)	16.6096	3.37513	13.6243	XP_007215013.1|xyloglucan glycosyltransferase 4 [Prunus persica]
Prupe.6G162200	Distal Intergenic	18.1976	3.37421	15.1037	XP_020423096.1|microfibrillar-associated protein 1 [Prunus persica]
Prupe.4G082500	Promoter (<=1kb)	18.436	3.374	15.2733	XP_007212237.1|protein TIFY 5A [Prunus persica]
Prupe.7G094400	Downstream (1-2kb)	17.5933	3.37244	14.6132	XP_007204444.1|aluminum-activated malate transporter 8 [Prunus persica]
Prupe.7G009000	Promoter (1-2kb)	17.5933	3.37244	14.6132	ONH94295.1|hypothetical protein PRUPE_7G009000 [Prunus persica]
Prupe.5G139400	Downstream (1-2kb)	16.7877	3.37234	13.7941	ONI07782.1|hypothetical protein PRUPE_5G139400 [Prunus persica]
Prupe.1G134300	Distal Intergenic	16.9378	3.3723	13.9397	ONI28251.1|hypothetical protein PRUPE_1G134300, partial [Prunus persica]
Prupe.2G136300	Distal Intergenic	15.0905	3.37226	12.2569	XP_007217992.1|transcription factor UNE10 [Prunus persica]
Prupe.3G160700	Intron (Prupe.3G160700.2.v2.1/Prupe.3G160700.v2.1, intron 3 of 3)	16.0134	3.37224	13.1002	XP_007215039.1|protein OPI10 homolog [Prunus persica]
Prupe.2G091500	Distal Intergenic	18.9038	3.3719	15.7025	XP_007218872.1|NAC domain-containing protein 78 isoform X2 [Prunus persica]
Prupe.1G512900	Intron (Prupe.1G512900.1.v2.1/Prupe.1G512900.v2.1, intron 2 of 2)	16.1632	3.37179	13.2249	ONI35062.1|hypothetical protein PRUPE_1G512900 [Prunus persica]
Prupe.7G077700	Promoter (<=1kb)	16.1259	3.3717	13.2598	ONH95565.1|hypothetical protein PRUPE_7G077700 [Prunus persica]
Prupe.3G034500	Promoter (1-2kb)	15.428	3.37121	12.5609	XP_020415288.1|phosphoinositide phosphatase SAC2 [Prunus persica]
Prupe.4G273400	Distal Intergenic	15.3322	3.37038	12.4986	ONI14293.1|hypothetical protein PRUPE_4G273400 [Prunus persica]
Prupe.1G527300	Promoter (<=1kb)	20.9489	3.37038	17.6059	XP_020411614.1|uncharacterized protein LOC18788485 isoform X2 [Prunus persica]
Prupe.5G013300	Distal Intergenic	17.4623	3.37026	14.4554	XP_007211220.2|uncharacterized protein LOC18777204 [Prunus persica]
Prupe.1G540800	Distal Intergenic	17.1975	3.37023	14.1738	ONI35515.1|hypothetical protein PRUPE_1G540800 [Prunus persica]
Prupe.6G164200	Downstream (<1kb)	16.8792	3.37003	13.8762	XP_007221211.1|thioredoxin-like protein YLS8 isoform X1 [Prunus persica]
Prupe.2G094800	Distal Intergenic	17.106	3.36918	14.0767	ONI21866.1|hypothetical protein PRUPE_2G094800 [Prunus persica]
Prupe.8G222800	Promoter (<=1kb)	16.142	3.36908	13.2194	XP_007199901.1|target of Myb protein 1 [Prunus persica]
Prupe.3G126600	Intron (Prupe.3G126600.1.v2.1/Prupe.3G126600.v2.1, intron 5 of 20)	19.4458	3.36905	16.1979	XP_007213596.2|uncharacterized protein LOC18781062 isoform X1 [Prunus persica]
Prupe.8G172100	Distal Intergenic	15.952	3.36894	13.0515	ONH92387.1|hypothetical protein PRUPE_8G172100 [Prunus persica]
Prupe.4G073500	Downstream (1-2kb)	17.0985	3.36849	14.0721	ONI10871.1|hypothetical protein PRUPE_4G073500, partial [Prunus persica]
Prupe.3G243400	Downstream (2-3kb)	15.0774	3.36827	12.247	|
Prupe.1G420600	Promoter (1-2kb)	16.6865	3.36781	13.7102	ONI33380.1|hypothetical protein PRUPE_1G420600 [Prunus persica]
Prupe.1G086500	Promoter (<=1kb)	15.0631	3.36763	12.2319	XP_020411600.1|AAA-ATPase At5g57480 [Prunus persica]
Prupe.1G476400	Distal Intergenic	15.4924	3.36747	12.6611	ONI34343.1|hypothetical protein PRUPE_1G476400 [Prunus persica]
Prupe.8G052700	Intron (Prupe.8G052700.1.v2.1/Prupe.8G052700.v2.1, intron 2 of 5)	15.9579	3.36732	13.0415	XP_020425312.1|sucrose transport protein [Prunus persica]
Prupe.5G050100	Promoter (1-2kb)	15.4617	3.3672	12.6043	XP_007210904.1|lon protease homolog 2, peroxisomal [Prunus persica]
Prupe.2G124500	Downstream (2-3kb)	15.8087	3.36636	12.9207	ONI22369.1|hypothetical protein PRUPE_2G124500 [Prunus persica]
Prupe.5G050700	Promoter (<=1kb)	15.9784	3.36586	13.1443	XP_020419391.1|uncharacterized protein LOC18777913 [Prunus persica]
Prupe.6G219300	Promoter (<=1kb)	15.9784	3.36586	13.1443	XP_007205980.1|uncharacterized protein LOC18772260 [Prunus persica]
Prupe.2G198300	Distal Intergenic	15.9784	3.36586	13.1443	XP_007219276.2|beta-glucosidase 12 isoform X1 [Prunus persica]
Prupe.1G523800	Distal Intergenic	15.9784	3.36586	13.1443	XP_007223173.1|28 kDa ribonucleoprotein, chloroplastic [Prunus persica]
Prupe.3G042200	Promoter (1-2kb)	15.9784	3.36586	13.1443	XP_007216708.2|ubiquitin-like protein ATG12 isoform X1 [Prunus persica]
Prupe.2G254000	Promoter (1-2kb)	15.9784	3.36586	13.1443	ONI24668.1|hypothetical protein PRUPE_2G254000 [Prunus persica]
Prupe.5G077900	Distal Intergenic	15.9784	3.36586	13.1443	ONI06738.1|hypothetical protein PRUPE_5G077900 [Prunus persica]
Prupe.7G135900	Promoter (<=1kb)	15.9784	3.36586	13.1443	ONH96544.1|hypothetical protein PRUPE_7G135900 [Prunus persica]
Prupe.6G163300	Distal Intergenic	15.9784	3.36586	13.1443	XP_007211730.1|carbamoyl-phosphate synthase small chain, chloroplastic [Prunus persica]
Prupe.3G037100	Promoter (1-2kb)	15.9784	3.36586	13.1443	ONI15313.1|hypothetical protein PRUPE_3G037100 [Prunus persica]
Prupe.8G271200	Intron (Prupe.8G271200.1.v2.1/Prupe.8G271200.v2.1, intron 7 of 8)	16.4852	3.36553	13.5166	ONH94115.1|hypothetical protein PRUPE_8G271200 [Prunus persica]
Prupe.6G040900	Promoter (<=1kb)	15.3107	3.36546	12.4865	XP_007208607.1|two-component response regulator ARR17 [Prunus persica]
Prupe.3G177300	Exon (Prupe.3G177300.2.v2.1/Prupe.3G177300.v2.1, exon 4 of 12)	17.2006	3.36513	14.1914	XP_007215485.2|putative methyltransferase NSUN6 isoform X1 [Prunus persica]
Prupe.4G138400	Distal Intergenic	17.5802	3.36431	14.5185	ONI11983.1|hypothetical protein PRUPE_4G138400 [Prunus persica]
Prupe.4G247800	Distal Intergenic	15.0717	3.36428	12.2467	XP_020416948.1|transcription factor MYB46 [Prunus persica]
Prupe.7G066800	Promoter (1-2kb)	15.0717	3.36428	12.2467	ONH95373.1|hypothetical protein PRUPE_7G066800 [Prunus persica]
Prupe.2G124700	Promoter (<=1kb)	15.4842	3.36313	12.6175	ONI22371.1|hypothetical protein PRUPE_2G124700 [Prunus persica]
Prupe.4G072700	Promoter (1-2kb)	17.3137	3.36275	14.3093	XP_007214463.1|protein SRG1 [Prunus persica]
Prupe.5G039900	Promoter (<=1kb)	14.165	3.36269	11.3491	XP_007209889.1|plant intracellular Ras-group-related LRR protein 5 [Prunus persica]
Prupe.2G148800	Promoter (1-2kb)	14.165	3.36269	11.3491	XP_007219038.1|cytochrome P450 704C1 [Prunus persica]
Prupe.8G049500	Distal Intergenic	14.165	3.36269	11.3491	ONH90359.1|hypothetical protein PRUPE_8G049500 [Prunus persica]
Prupe.1G555700	Promoter (<=1kb)	14.165	3.36269	11.3491	XP_020420631.1|uncharacterized protein LOC18792403 isoform X2 [Prunus persica]
Prupe.1G344400	Promoter (1-2kb)	14.165	3.36269	11.3491	ONI32012.1|hypothetical protein PRUPE_1G344400 [Prunus persica]
Prupe.3G171200	Distal Intergenic	14.165	3.36269	11.3491	XP_020416706.1|MDIS1-interacting receptor like kinase 2 [Prunus persica]
Prupe.2G112900	Intron (Prupe.2G112900.2.v2.1/Prupe.2G112900.v2.1, intron 4 of 5)	14.165	3.36269	11.3491	ONI22188.1|hypothetical protein PRUPE_2G112900 [Prunus persica]
Prupe.3G157700	Distal Intergenic	14.165	3.36269	11.3491	XP_007217097.2|vacuolar amino acid transporter 1 [Prunus persica]
Prupe.2G211800	Distal Intergenic	14.165	3.36269	11.3491	ONI23849.1|hypothetical protein PRUPE_2G211800 [Prunus persica]
Prupe.7G054400	Downstream (<1kb)	14.165	3.36269	11.3491	ONH95159.1|hypothetical protein PRUPE_7G054400 [Prunus persica]
Prupe.2G256800	Intron (Prupe.2G256800.2.v2.1/Prupe.2G256800.v2.1, intron 3 of 6)	16.3973	3.36267	13.456	XP_020412145.1|SNF2 domain-containing protein CLASSY 1 isoform X3 [Prunus persica]
Prupe.1G179600	Distal Intergenic	17.6669	3.36231	14.6097	ONI29077.1|hypothetical protein PRUPE_1G179600 [Prunus persica]
Prupe.5G073300	Promoter (<=1kb)	15.7804	3.36199	12.8941	ONI06656.1|hypothetical protein PRUPE_5G073300 [Prunus persica]
Prupe.2G328800	Promoter (<=1kb)	17.5323	3.36158	14.4678	ONI25954.1|hypothetical protein PRUPE_2G328800, partial [Prunus persica]
Prupe.1G192500	Promoter (1-2kb)	15.2795	3.36152	12.3548	ONI29310.1|hypothetical protein PRUPE_1G192500 [Prunus persica]
Prupe.1G147500	Downstream (<1kb)	18.0538	3.36035	14.9383	XP_007222450.2|probable protein phosphatase 2C 35 [Prunus persica]
Prupe.2G264100	Promoter (<=1kb)	15.4117	3.36016	12.563	XP_020413203.1|uncharacterized protein LOC18785846 [Prunus persica]
Prupe.3G014700	Promoter (1-2kb)	15.7339	3.35942	12.8469	XP_007215562.1|uncharacterized protein LOC18783333 [Prunus persica]
Prupe.6G288400	Downstream (1-2kb)	18.1753	3.35931	15.1403	ONI03885.1|hypothetical protein PRUPE_6G288400 [Prunus persica]
Prupe.5G078300	Promoter (<=1kb)	20.377	3.35894	17.0436	XP_007209906.1|flavonoid 3&apos;-monooxygenase [Prunus persica]
Prupe.7G119700	Downstream (2-3kb)	16.6631	3.35804	13.7163	XP_007204581.1|uncharacterized protein LOC18771151 [Prunus persica]
Prupe.7G226500	Promoter (1-2kb)	15.9964	3.35797	13.1275	XP_007202572.1|rac-like GTP-binding protein ARAC7 [Prunus persica]
Prupe.8G060000	Distal Intergenic	16.9108	3.35764	13.8991	ONH90537.1|hypothetical protein PRUPE_8G060000 [Prunus persica]
Prupe.6G252600	Promoter (<=1kb)	15.1809	3.35749	12.359	XP_007207368.1|uncharacterized protein LOC18774070 [Prunus persica]
Prupe.8G086200	Exon (Prupe.8G086300.2.v2.1/Prupe.8G086300.v2.1, exon 11 of 11)	15.276	3.35747	12.4255	ONH90968.1|hypothetical protein PRUPE_8G086200 [Prunus persica]
Prupe.2G202300	Distal Intergenic	17.0141	3.35713	14.0319	XP_007219372.1|DNA replication complex GINS protein PSF3 [Prunus persica]
Prupe.1G524500	Downstream (<1kb)	16.9158	3.35708	13.9807	XP_020416764.1|transcription factor bHLH94 [Prunus persica]
Prupe.3G048600	Distal Intergenic	15.0823	3.35629	12.2625	XP_020416207.1|protein indeterminate-domain 7 [Prunus persica]
Prupe.1G302100	Distal Intergenic	16.6735	3.35621	13.7087	ONI31259.1|hypothetical protein PRUPE_1G302100 [Prunus persica]
Prupe.2G116100	Distal Intergenic	19.488	3.35608	16.2413	ONI22234.1|hypothetical protein PRUPE_2G116100 [Prunus persica]
Prupe.1G438300	Promoter (<=1kb)	16.8971	3.35597	13.8907	ONI33651.1|hypothetical protein PRUPE_1G438300 [Prunus persica]
Prupe.8G057100	Intron (Prupe.8G057100.1.v2.1/Prupe.8G057100.v2.1, intron 1 of 3)	16	3.35555	13.0831	XP_020409361.1|uncharacterized protein LOC18767129 isoform X2 [Prunus persica]
Prupe.3G114800	Intron (Prupe.3G114700.1.v2.1/Prupe.3G114700.v2.1, intron 2 of 2)	17.7012	3.35539	14.5181	ONI16676.1|hypothetical protein PRUPE_3G114800 [Prunus persica]
Prupe.2G030500	Promoter (<=1kb)	16.1138	3.355	13.1868	XP_007218757.1|U3 small nucleolar ribonucleoprotein protein IMP4 [Prunus persica]
Prupe.6G338300	Downstream (<1kb)	18.277	3.35494	15.1303	ONI04764.1|hypothetical protein PRUPE_6G338300 [Prunus persica]
Prupe.4G260500	Distal Intergenic	16.1988	3.35487	13.2774	ONI14074.1|hypothetical protein PRUPE_4G260500 [Prunus persica]
Prupe.4G012100	Intron (Prupe.4G012100.1.v2.1/Prupe.4G012100.v2.1, intron 2 of 4)	17.025	3.35445	14.0988	XP_007213842.1|uncharacterized protein LOC18778481 [Prunus persica]
Prupe.4G288600	Promoter (<=1kb)	16.3516	3.35389	13.3146	XP_020417349.1|uncharacterized protein LOC18781329 isoform X1 [Prunus persica]
Prupe.8G100000	Promoter (1-2kb)	17.9114	3.35351	14.8965	ONH91223.1|hypothetical protein PRUPE_8G100000 [Prunus persica]
Prupe.2G174100	Promoter (<=1kb)	17.2028	3.35338	14.1985	XP_007218525.1|E3 ubiquitin-protein ligase RHA1B [Prunus persica]
Prupe.1G477200	Distal Intergenic	14.8758	3.3531	12.0596	XP_007223280.1|BURP domain protein RD22 [Prunus persica]
Prupe.6G093300	Promoter (<=1kb)	14.7826	3.35296	11.9001	ONI00530.1|hypothetical protein PRUPE_6G093300 [Prunus persica]
Prupe.1G139600	Distal Intergenic	15.2872	3.35278	12.4296	ONI28360.1|hypothetical protein PRUPE_1G139600 [Prunus persica]
Prupe.2G287100	Distal Intergenic	16.4108	3.35274	13.4928	XP_020413100.1|probable fructokinase-7 [Prunus persica]
Prupe.5G048300	Downstream (<1kb)	15.9543	3.35272	13.0683	XP_007209122.1|presenilin-like protein At1g08700 isoform X1 [Prunus persica]
Prupe.2G066200	Distal Intergenic	16.4995	3.35243	13.544	XP_020412301.1|ubiquitin carboxyl-terminal hydrolase 13 isoform X2 [Prunus persica]
Prupe.8G230700	Promoter (1-2kb)	16.3727	3.35235	13.436	XP_007199199.2|probable WRKY transcription factor 21 [Prunus persica]
Prupe.6G229800	Promoter (1-2kb)	16.3285	3.35223	13.3948	XP_007205025.1|F-box protein SKIP2 [Prunus persica]
Prupe.1G517500	Promoter (1-2kb)	15.2506	3.35168	12.4144	XP_020410793.1|mediator of RNA polymerase II transcription subunit 18 isoform X1 [Prunus persica]
Prupe.2G085200	Distal Intergenic	15.1081	3.3516	12.2765	XP_007220458.1|beta-D-glucosyl crocetin beta-1,6-glucosyltransferase [Prunus persica]
Prupe.7G073100	Distal Intergenic	15.735	3.35149	12.9112	XP_007203025.2|uncharacterized protein At2g29880 [Prunus persica]
Prupe.8G061600	Distal Intergenic	15.735	3.35149	12.9112	ONH90570.1|hypothetical protein PRUPE_8G061600 [Prunus persica]
Prupe.6G101500	Promoter (1-2kb)	16.9981	3.35037	14.0744	XP_007207803.2|uncharacterized protein LOC18774417 [Prunus persica]
Prupe.3G308300	Promoter (<=1kb)	17.0885	3.35025	14.1028	XP_007215812.1|uncharacterized protein LOC18783581 [Prunus persica]
Prupe.6G211800	Promoter (1-2kb)	16.7135	3.35011	13.7467	XP_007205570.1|COMPASS-like H3K4 histone methylase component WDR5A [Prunus persica]
Prupe.2G023800	Distal Intergenic	16.8633	3.34952	13.8796	ONI20594.1|hypothetical protein PRUPE_2G023800 [Prunus persica]
Prupe.1G166500	Distal Intergenic	14.8445	3.34911	12.033	ONI28882.1|hypothetical protein PRUPE_1G166500 [Prunus persica]
Prupe.5G070900	Promoter (1-2kb)	16.6342	3.3485	13.6566	ONI06625.1|hypothetical protein PRUPE_5G070900 [Prunus persica]
Prupe.1G499300	Intron (Prupe.1G499400.1.v2.1/Prupe.1G499400.v2.1, intron 27 of 30)	15.1225	3.3483	12.3127	ONI34789.1|hypothetical protein PRUPE_1G499300 [Prunus persica]
Prupe.4G176800	Distal Intergenic	15.1225	3.3483	12.3127	ONI12646.1|hypothetical protein PRUPE_4G176800 [Prunus persica]
Prupe.2G043700	Distal Intergenic	15.6499	3.34829	12.7625	XP_007221069.1|protein MIZU-KUSSEI 1 [Prunus persica]
Prupe.6G150000	Distal Intergenic	15.4448	3.34803	12.5933	XP_007208726.2|uncharacterized protein LOC18774194 [Prunus persica]
Prupe.1G488400	Promoter (1-2kb)	14.3059	3.34755	11.4781	XP_007221686.1|BTB/POZ domain-containing protein At4g08455 [Prunus persica]
Prupe.3G091900	Intron (Prupe.3G091900.1.v2.1/Prupe.3G091900.v2.1, intron 2 of 9)	16.2966	3.34672	13.3537	XP_007217159.1|pyrophosphate-energized vacuolar membrane proton pump [Prunus persica]
Prupe.5G163800	Downstream (1-2kb)	15.9437	3.34661	13.0511	XP_007211237.1|cytochrome P450 71A1 [Prunus persica]
Prupe.5G065900	Downstream (1-2kb)	15.1919	3.3466	12.2762	ONI06517.1|hypothetical protein PRUPE_5G065900 [Prunus persica]
Prupe.7G028900	Intron (Prupe.7G028900.1.v2.1/Prupe.7G028900.v2.1, intron 3 of 4)	20.143	3.34649	16.8244	XP_007203827.2|putative SWI/SNF-related matrix-associated actin-dependent regulator of chromatin subfamily A member 3-like 1 [Prunus persica]
Prupe.1G502800	Promoter (1-2kb)	15.8751	3.34589	12.9778	XP_007222535.1|flavonol synthase/flavanone 3-hydroxylase [Prunus persica]
Prupe.3G158800	Intron (Prupe.3G158800.1.v2.1/Prupe.3G158800.v2.1, intron 2 of 3)	16.0771	3.34569	13.2347	XP_007216442.2|uncharacterized protein At1g66480 [Prunus persica]
Prupe.7G146300	Intron (Prupe.7G146300.1.v2.1/Prupe.7G146300.v2.1, intron 1 of 2)	15.5708	3.34552	12.7049	ONH96691.1|hypothetical protein PRUPE_7G146300 [Prunus persica]
Prupe.7G185300	Downstream (1-2kb)	15.8349	3.34551	12.9489	XP_007202702.1|uncharacterized protein LOC18769415 isoform X1 [Prunus persica]
Prupe.2G043600	Promoter (<=1kb)	15.2883	3.34518	12.4461	XP_007218070.1|protein LNK3 [Prunus persica]
Prupe.1G151800	Intron (Prupe.1G151800.1.v2.1/Prupe.1G151800.v2.1, intron 4 of 4)	16.741	3.34512	13.8382	XP_007221860.1|transcription factor MUTE [Prunus persica]
Prupe.8G195100	Promoter (<=1kb)	16.741	3.34512	13.8382	ONH92774.1|hypothetical protein PRUPE_8G195100 [Prunus persica]
Prupe.2G119400	Promoter (<=1kb)	14.8205	3.34511	12.0131	ONI22293.1|hypothetical protein PRUPE_2G119400 [Prunus persica]
Prupe.1G372500	Promoter (1-2kb)	14.8205	3.34511	12.0131	XP_007223363.2|low-temperature-induced cysteine proteinase [Prunus persica]
Prupe.3G037800	Promoter (<=1kb)	19.9823	3.34496	16.7398	ONI15334.1|hypothetical protein PRUPE_3G037800 [Prunus persica]
Prupe.5G075600	Promoter (1-2kb)	16.8271	3.34488	13.827	XP_007210314.1|acid beta-fructofuranosidase 2, vacuolar [Prunus persica]
Prupe.1G405900	Intron (Prupe.1G405900.1.v2.1/Prupe.1G405900.v2.1, intron 5 of 11)	16.7022	3.34449	13.7142	ONI33107.1|hypothetical protein PRUPE_1G405900 [Prunus persica]
Prupe.7G045800	Distal Intergenic	15.1538	3.34431	12.3464	XP_007203257.2|UPF0481 protein At3g47200 [Prunus persica]
Prupe.4G184800	Promoter (<=1kb)	15.8145	3.34405	12.9099	XP_007214664.1|plant intracellular Ras-group-related LRR protein 6 isoform X1 [Prunus persica]
Prupe.4G098100	Intron (Prupe.4G098100.1.v2.1/Prupe.4G098100.v2.1, intron 4 of 4)	18.0387	3.34403	14.9629	ONI11275.1|hypothetical protein PRUPE_4G098100 [Prunus persica]
Prupe.8G092800	Promoter (1-2kb)	15.3164	3.34401	12.4871	XP_007200744.2|salicylate carboxymethyltransferase [Prunus persica]
Prupe.3G259000	Distal Intergenic	16.9879	3.3439	14.0485	XP_020415018.1|uncharacterized protein LOC18783870 isoform X2 [Prunus persica]
Prupe.1G480700	Downstream (1-2kb)	17.4256	3.34288	14.363	ONI34411.1|hypothetical protein PRUPE_1G480700 [Prunus persica]
Prupe.1G530400	Intron (Prupe.1G530400.1.v2.1/Prupe.1G530400.v2.1, intron 5 of 14)	15.5756	3.34266	12.6939	XP_020410452.1|AP-4 complex subunit mu isoform X1 [Prunus persica]
Prupe.6G147300	Distal Intergenic	16.1554	3.34265	13.2237	XP_020422109.1|ubiquitin carboxyl-terminal hydrolase 8 isoform X1 [Prunus persica]
Prupe.5G010400	Promoter (<=1kb)	15.6304	3.34265	12.7566	XP_020419891.1|glycosyltransferase family 92 protein RCOM_0530710 [Prunus persica]
Prupe.8G140800	Promoter (<=1kb)	15.4787	3.34239	12.6334	XP_007201472.1|uncharacterized protein At2g23090 [Prunus persica]
Prupe.7G145100	Intron (Prupe.7G145100.2.v2.1/Prupe.7G145100.v2.1, intron 3 of 4)	16.1715	3.34199	13.2364	XP_007204625.1|wall-associated receptor kinase-like 14 [Prunus persica]
Prupe.1G178100	Promoter (<=1kb)	16.6372	3.34141	13.6539	XP_007222047.2|pentatricopeptide repeat-containing protein At4g19191, mitochondrial [Prunus persica]
Prupe.6G210100	Downstream (2-3kb)	14.8039	3.34112	12	ONI02608.1|hypothetical protein PRUPE_6G210100 [Prunus persica]
Prupe.4G111000	Downstream (<1kb)	14.8039	3.34112	12	XP_020418230.1|forkhead box protein B2-like isoform X1 [Prunus persica]
Prupe.3G071200	Promoter (1-2kb)	16.1349	3.34055	13.2243	ONI15958.1|hypothetical protein PRUPE_3G071200 [Prunus persica]
Prupe.4G225700	Downstream (2-3kb)	15.4306	3.33948	12.5672	ONI13494.1|hypothetical protein PRUPE_4G225700 [Prunus persica]
Prupe.3G291100	Intron (Prupe.3G291100.1.v2.1/Prupe.3G291100.v2.1, intron 3 of 14)	16.1237	3.339	13.1989	XP_007214951.1|pescadillo homolog [Prunus persica]
Prupe.8G084500	Distal Intergenic	17.4541	3.33851	14.3973	ONH90941.1|hypothetical protein PRUPE_8G084500 [Prunus persica]
Prupe.8G244000	Promoter (<=1kb)	16.1985	3.33817	13.2725	XP_007201789.1|DUF21 domain-containing protein At4g14240 [Prunus persica]
Prupe.3G234500	Intron (Prupe.3G234500.1.v2.1/Prupe.3G234500.v2.1, intron 6 of 12)	15.1473	3.33791	12.3121	XP_020415683.1|S-linalool synthase [Prunus persica]
Prupe.5G065600	Distal Intergenic	16.4754	3.33788	13.5058	XP_007209874.1|probable glycosyltransferase At5g03795 [Prunus persica]
Prupe.6G261500	Distal Intergenic	16.1106	3.3372	13.1773	ONI03508.1|hypothetical protein PRUPE_6G261500 [Prunus persica]
Prupe.3G220900	Distal Intergenic	14.7947	3.33713	11.9958	ONI18531.1|hypothetical protein PRUPE_3G220900 [Prunus persica]
Prupe.3G091600	Distal Intergenic	14.7947	3.33713	11.9958	XP_007216466.2|UPF0481 protein At3g47200 [Prunus persica]
Prupe.4G155000	Promoter (<=1kb)	14.7947	3.33713	11.9958	XP_007214442.1|protein SRG1 [Prunus persica]
Prupe.1G311800	Promoter (<=1kb)	19.3187	3.33683	16.1559	XP_007223733.1|50S ribosomal protein L15, chloroplastic [Prunus persica]
Prupe.2G086800	Downstream (<1kb)	15.4459	3.33661	12.5802	ONI21758.1|hypothetical protein PRUPE_2G086800 [Prunus persica]
Prupe.8G078400	Intron (Prupe.8G078400.1.v2.1/Prupe.8G078400.v2.1, intron 3 of 5)	16.7861	3.33625	13.7836	ONH90862.1|hypothetical protein PRUPE_8G078400 [Prunus persica]
Prupe.1G247900	Exon (Prupe.1G247900.1.v2.1/Prupe.1G247900.v2.1, exon 1 of 10)	16.19	3.3362	13.2776	XP_020410580.1|lysM domain receptor-like kinase 3 [Prunus persica]
Prupe.6G358100	Promoter (<=1kb)	17.7375	3.33564	14.7111	XP_007208410.1|DExH-box ATP-dependent RNA helicase DExH12 [Prunus persica]
Prupe.6G231900	Intron (Prupe.6G231800.1.v2.1/Prupe.6G231800.v2.1, intron 6 of 6)	16.0078	3.3346	12.9985	XP_007205481.1|uncharacterized protein LOC18773160 [Prunus persica]
Prupe.5G029900	Distal Intergenic	15.743	3.33451	12.936	XP_007209597.2|binding partner of ACD11 1 [Prunus persica]
Prupe.4G197000	Distal Intergenic	16.0895	3.33446	13.1604	XP_007214798.1|indole-3-acetic acid-amido synthetase GH3.6 [Prunus persica]
Prupe.1G204100	Distal Intergenic	15.3597	3.33412	12.5026	ONI29598.1|hypothetical protein PRUPE_1G204100 [Prunus persica]
Prupe.2G211900	Promoter (<=1kb)	14.9919	3.33376	12.1975	XP_020413588.1|synaptotagmin-3 [Prunus persica]
Prupe.4G123400	Distal Intergenic	16.9808	3.33351	14.0021	XP_020418824.1|membrane-bound transcription factor site-2 protease homolog isoform X2 [Prunus persica]
Prupe.1G586500	Downstream (1-2kb)	15.4956	3.33347	12.6215	XP_020409772.1|NADH dehydrogenase [ubiquinone] 1 beta subcomplex subunit 3-B-like [Prunus persica]
Prupe.8G068600	Distal Intergenic	14.7929	3.33314	11.9976	XP_020426579.1|probable S-adenosylmethionine-dependent methyltransferase At5g37990 [Prunus persica]
Prupe.5G068100	Distal Intergenic	14.7929	3.33314	11.9976	XP_020419433.1|uncharacterized protein At1g04910 [Prunus persica]
Prupe.1G362100	Intron (Prupe.1G362100.1.v2.1/Prupe.1G362100.v2.1, intron 2 of 6)	16.6606	3.3328	13.7641	XP_020420924.1|GDSL esterase/lipase EXL3-like [Prunus persica]
Prupe.3G118200	Distal Intergenic	15.5531	3.33271	12.5945	ONI16736.1|hypothetical protein PRUPE_3G118200 [Prunus persica]
Prupe.8G095700	Distal Intergenic	15.4611	3.33154	12.609	ONH91139.1|hypothetical protein PRUPE_8G095700 [Prunus persica]
Prupe.7G140900	Promoter (<=1kb)	15.766	3.33132	12.9591	XP_007202467.1|methylesterase 10 [Prunus persica]
Prupe.2G213000	Distal Intergenic	16.5851	3.33036	13.6053	XP_020414283.1|auxin response factor 18 [Prunus persica]
Prupe.3G126700	Downstream (2-3kb)	18.5949	3.33032	15.4405	ONI16873.1|hypothetical protein PRUPE_3G126700 [Prunus persica]
Prupe.7G006000	Distal Intergenic	17.2209	3.32999	14.1839	ONH94242.1|hypothetical protein PRUPE_7G006000 [Prunus persica]
Prupe.2G134900	Promoter (<=1kb)	14.6593	3.32994	11.8646	XP_007218335.1|squamosa promoter-binding-like protein 8 [Prunus persica]
Prupe.5G071800	Distal Intergenic	14.6593	3.32994	11.8646	XP_020420327.1|uncharacterized protein LOC109949333 [Prunus persica]
Prupe.6G059600	Distal Intergenic	16.1996	3.32991	13.3472	XP_007208291.1|uncharacterized protein LOC18774094 [Prunus persica]
Prupe.8G025500	Downstream (1-2kb)	14.8708	3.32964	11.9817	XP_007199406.1|germin-like protein subfamily 1 member 7 [Prunus persica]
Prupe.6G164700	Distal Intergenic	25.7735	3.32946	21.9811	ONI01883.1|hypothetical protein PRUPE_6G164700 [Prunus persica]
Prupe.6G054700	Distal Intergenic	14.7985	3.32915	12.0059	ONH99870.1|hypothetical protein PRUPE_6G054700 [Prunus persica]
Prupe.6G078400	Distal Intergenic	18.6187	3.32893	15.4435	ONI00252.1|hypothetical protein PRUPE_6G078400 [Prunus persica]
Prupe.1G566800	Intron (Prupe.1G566800.9.v2.1/Prupe.1G566800.v2.1, intron 2 of 10)	16.9729	3.32886	14.0052	XP_007225198.2|uncharacterized protein LOC18793145 isoform X1 [Prunus persica]
Prupe.1G558200	Promoter (<=1kb)	16.0053	3.32853	13.079	XP_007226321.1|chaperone protein dnaJ 20, chloroplastic [Prunus persica]
Prupe.3G159300	Exon (Prupe.3G159200.1.v2.1/Prupe.3G159200.v2.1, exon 3 of 16)	14.9926	3.32814	12.1649	ONI17439.1|hypothetical protein PRUPE_3G159300 [Prunus persica]
Prupe.1G346800	Distal Intergenic	15.9878	3.32814	13.122	XP_020418296.1|nucleolin 2 isoform X1 [Prunus persica]
Prupe.3G239800	Promoter (<=1kb)	16.5232	3.32814	13.5742	XP_020415257.1|uncharacterized protein LOC18782537 isoform X1 [Prunus persica]
Prupe.1G181200	Distal Intergenic	15.8718	3.32783	12.9753	XP_007223957.1|ras-related protein RABA5e [Prunus persica]
Prupe.1G379600	Intron (Prupe.1G379600.1.v2.1/Prupe.1G379600.v2.1, intron 2 of 2)	15.1381	3.32759	12.3001	|
Prupe.1G177400	Promoter (<=1kb)	15.7547	3.32734	12.8718	XP_007222732.1|probable protein phosphatase 2C 33 [Prunus persica]
Prupe.2G007700	Exon (Prupe.2G007800.1.v2.1/Prupe.2G007800.v2.1, exon 26 of 29)	15.8174	3.32691	12.9186	XP_020413884.1|chaperone protein dnaJ GFA2, mitochondrial [Prunus persica]
Prupe.6G082500	Downstream (<1kb)	15.2128	3.32685	12.3628	ONI00322.1|hypothetical protein PRUPE_6G082500 [Prunus persica]
Prupe.1G541700	Intron (Prupe.1G541600.2.v2.1/Prupe.1G541600.v2.1, intron 10 of 28)	15.075	3.32674	12.1697	ONI35542.1|hypothetical protein PRUPE_1G541700 [Prunus persica]
Prupe.6G237000	Intron (Prupe.6G237000.1.v2.1/Prupe.6G237000.v2.1, intron 2 of 5)	14.6662	3.32652	11.8754	XP_007207344.1|probable aquaporin PIP2-5 [Prunus persica]
Prupe.1G585400	Intron (Prupe.1G585400.1.v2.1/Prupe.1G585400.v2.1, intron 3 of 6)	16.3556	3.32631	13.3999	XP_007221822.1|protein NRT1/ PTR FAMILY 4.3 [Prunus persica]
Prupe.7G057800	Downstream (<1kb)	16.0772	3.32627	13.1588	XP_007204336.1|tryptophan--tRNA ligase, cytoplasmic [Prunus persica]
Prupe.8G123000	Intron (Prupe.8G123100.1.v2.1/Prupe.8G123100.v2.1, intron 19 of 19)	14.1881	3.32624	11.3689	ONH91554.1|hypothetical protein PRUPE_8G123000 [Prunus persica]
Prupe.2G312400	Promoter (1-2kb)	14.9083	3.3258	12.095	ONI25626.1|hypothetical protein PRUPE_2G312400 [Prunus persica]
Prupe.5G013900	Intron (Prupe.5G013900.1.v2.1/Prupe.5G013900.v2.1, intron 3 of 4)	14.8116	3.32516	12.023	ONI05582.1|hypothetical protein PRUPE_5G013900 [Prunus persica]
Prupe.8G186900	Promoter (<=1kb)	17.0221	3.32511	13.9986	XP_020426311.1|TPR repeat-containing protein ZIP4 [Prunus persica]
Prupe.2G100700	Distal Intergenic	15.0299	3.32425	12.2103	ONI21995.1|hypothetical protein PRUPE_2G100700 [Prunus persica]
Prupe.1G336700	Promoter (<=1kb)	15.486	3.3238	12.6134	ONI31886.1|hypothetical protein PRUPE_1G336700 [Prunus persica]
Prupe.6G090300	Intron (Prupe.6G090300.1.v2.1/Prupe.6G090300.v2.1, intron 4 of 13)	17.0412	3.32357	14.1135	XP_007207896.2|uncharacterized protein YKR070W [Prunus persica]
Prupe.1G476500	Distal Intergenic	17.7637	3.32354	14.7033	ONI34344.1|hypothetical protein PRUPE_1G476500 [Prunus persica]
Prupe.8G031900	Distal Intergenic	16.415	3.32342	13.5056	XP_007200759.2|egg cell-secreted protein 1.1 [Prunus persica]
Prupe.8G087100	Promoter (<=1kb)	15.1456	3.3232	12.324	XP_007201715.1|protein DETOXIFICATION 46, chloroplastic isoform X2 [Prunus persica]
Prupe.1G037800	Downstream (1-2kb)	14.8286	3.32318	12.0192	XP_007224270.1|ethylene-responsive transcription factor ERF098 [Prunus persica]
Prupe.2G026100	Distal Intergenic	15.3689	3.32296	12.5175	ONI20625.1|hypothetical protein PRUPE_2G026100 [Prunus persica]
Prupe.8G096500	Distal Intergenic	15.2694	3.3224	12.4294	XP_020425534.1|probable LRR receptor-like serine/threonine-protein kinase At2g16250 [Prunus persica]
Prupe.8G105300	Downstream (<1kb)	15.2446	3.32221	12.3971	XP_007200254.1|polyol transporter 5 [Prunus persica]
Prupe.2G017800	Distal Intergenic	17.6498	3.3222	14.585	XP_007218160.1|uncharacterized protein LOC18786926 [Prunus persica]
Prupe.6G353500	Intron (Prupe.6G353500.1.v2.1/Prupe.6G353500.v2.1, intron 6 of 8)	16.0558	3.32219	13.1552	XP_007205410.2|uncharacterized protein LOC18775423 [Prunus persica]
Prupe.6G172600	Distal Intergenic	16.1373	3.32208	13.2286	XP_007207533.2|pentatricopeptide repeat-containing protein At4g39530 [Prunus persica]
Prupe.5G055800	Distal Intergenic	16.2575	3.32205	13.3292	XP_007210061.1|olee1-like protein [Prunus persica]
Prupe.4G139400	Distal Intergenic	14.5818	3.32197	11.7962	XP_007211500.1|probable BOI-related E3 ubiquitin-protein ligase 3 [Prunus persica]
Prupe.2G223500	Promoter (<=1kb)	14.5818	3.32197	11.7962	XP_020413527.1|cyclic nucleotide-gated ion channel 1 [Prunus persica]
Prupe.7G131100	Promoter (<=1kb)	16.2466	3.32193	13.3716	ONH96464.1|hypothetical protein PRUPE_7G131100 [Prunus persica]
Prupe.3G094600	Promoter (<=1kb)	16.5869	3.32152	13.6936	XP_020416509.1|acetylornithine aminotransferase, mitochondrial [Prunus persica]
Prupe.5G198000	Promoter (1-2kb)	18.1703	3.32136	15.0909	ONI08737.1|hypothetical protein PRUPE_5G198000 [Prunus persica]
Prupe.8G128500	Promoter (<=1kb)	14.8321	3.32116	12.0488	XP_007199357.1|O-acyltransferase WSD1 [Prunus persica]
Prupe.3G193800	Promoter (<=1kb)	14.8321	3.32116	12.0488	XP_007217687.1|subtilisin-like protease SBT5.3 [Prunus persica]
Prupe.8G182600	Promoter (<=1kb)	16.4366	3.3206	13.4716	ONH92588.1|hypothetical protein PRUPE_8G182600 [Prunus persica]
Prupe.2G198200	Distal Intergenic	14.9082	3.32029	12.1007	ONI23609.1|hypothetical protein PRUPE_2G198200 [Prunus persica]
Prupe.2G063200	Distal Intergenic	48.5726	3.31999	43.9881	ONI21396.1|hypothetical protein PRUPE_2G063200 [Prunus persica]
Prupe.8G233500	Promoter (<=1kb)	15.1188	3.31991	12.2854	XP_007201427.1|guanine nucleotide-binding protein subunit gamma 1 [Prunus persica]
Prupe.7G030400	Promoter (1-2kb)	18.6533	3.31917	15.4942	ONH94786.1|hypothetical protein PRUPE_7G030400 [Prunus persica]
Prupe.1G479500	Intron (Prupe.1G479500.1.v2.1/Prupe.1G479500.v2.1, intron 1 of 1)	15.902	3.31895	13.0114	ONI34382.1|hypothetical protein PRUPE_1G479500 [Prunus persica]
Prupe.1G489300	Intron (Prupe.1G489300.1.v2.1/Prupe.1G489300.v2.1, intron 3 of 10)	16.2128	3.31891	13.2715	ONI34592.1|hypothetical protein PRUPE_1G489300 [Prunus persica]
Prupe.7G046100	Distal Intergenic	15.0285	3.31886	12.1264	XP_007202046.1|lycopene beta cyclase, chloroplastic/chromoplastic [Prunus persica]
Prupe.1G243200	Distal Intergenic	16.2378	3.3188	13.2989	XP_007222496.1|F-box protein At1g70590 [Prunus persica]
Prupe.8G227500	Downstream (<1kb)	15.3781	3.31863	12.5136	XP_007199359.1|LOB domain-containing protein 16 [Prunus persica]
Prupe.1G421400	Promoter (1-2kb)	15.234	3.3186	12.3816	ONI33393.1|hypothetical protein PRUPE_1G421400 [Prunus persica]
Prupe.5G198700	Promoter (<=1kb)	15.7675	3.31807	12.8903	XP_007209956.1|LON peptidase N-terminal domain and RING finger protein 1 [Prunus persica]
Prupe.4G273400	Distal Intergenic	15.5257	3.31806	12.6779	ONI14293.1|hypothetical protein PRUPE_4G273400 [Prunus persica]
Prupe.8G037800	Distal Intergenic	18.0705	3.31803	14.9488	XP_007200817.1|ribonucleoside-diphosphate reductase large subunit isoform X1 [Prunus persica]
Prupe.4G068700	Promoter (<=1kb)	14.5541	3.31797	11.7722	XP_007211782.1|aquaporin NIP1-1 [Prunus persica]
Prupe.7G133800	Intron (Prupe.7G133800.1.v2.1/Prupe.7G133800.v2.1, intron 2 of 7)	14.7833	3.31791	11.9856	ONH96510.1|hypothetical protein PRUPE_7G133800 [Prunus persica]
Prupe.5G036300	Promoter (1-2kb)	15.94	3.31745	13.0501	ONI06038.1|hypothetical protein PRUPE_5G036300 [Prunus persica]
Prupe.8G228300	Promoter (<=1kb)	14.8602	3.31717	12.0793	ONH93368.1|hypothetical protein PRUPE_8G228300 [Prunus persica]
Prupe.1G332400	Promoter (<=1kb)	15.2126	3.31706	12.4139	ONI31817.1|hypothetical protein PRUPE_1G332400 [Prunus persica]
Prupe.4G195000	Distal Intergenic	17.9522	3.3167	14.8752	ONI12973.1|hypothetical protein PRUPE_4G195000 [Prunus persica]
Prupe.3G075100	Promoter (1-2kb)	16.1912	3.31669	13.2538	XP_007215355.1|D-glycerate 3-kinase, chloroplastic [Prunus persica]
Prupe.1G519700	Promoter (<=1kb)	15.9215	3.31668	13.0336	XP_007225655.1|7-deoxyloganetin glucosyltransferase [Prunus persica]
Prupe.5G066600	Distal Intergenic	16.1263	3.31621	13.2001	XP_007211224.1|basic blue protein [Prunus persica]
Prupe.6G073100	Downstream (<1kb)	15.2328	3.31621	12.313	XP_007205562.1|ubiquitin fusion degradation protein 1 homolog [Prunus persica]
Prupe.7G116300	Distal Intergenic	16.2073	3.316	13.2657	XP_007203383.1|ethylene-responsive transcription factor ERF024 [Prunus persica]
Prupe.3G049500	Promoter (<=1kb)	15.7118	3.31573	12.8501	XP_007214961.2|receptor-like serine/threonine-protein kinase ALE2 isoform X1 [Prunus persica]
Prupe.4G137000	Downstream (1-2kb)	16.3237	3.31488	13.4628	XP_007212881.1|vacuolar amino acid transporter 1 [Prunus persica]
Prupe.1G028800	Promoter (<=1kb)	15.8202	3.31437	12.9691	XP_007226977.1|protein SIEVE ELEMENT OCCLUSION B [Prunus persica]
Prupe.1G570700	Intron (Prupe.1G570700.1.v2.1/Prupe.1G570700.v2.1, intron 3 of 3)	15.2213	3.31431	12.3022	ONI36124.1|hypothetical protein PRUPE_1G570700 [Prunus persica]
Prupe.1G194300	Distal Intergenic	14.534	3.31398	11.7561	ONI29347.1|hypothetical protein PRUPE_1G194300 [Prunus persica]
Prupe.3G051200	Promoter (1-2kb)	14.534	3.31398	11.7561	XP_007217554.1|phospholipase D alpha 4 [Prunus persica]
Prupe.6G013600	Distal Intergenic	14.534	3.31398	11.7561	XP_007206842.1|peroxidase 15 [Prunus persica]
Prupe.6G080200	Promoter (<=1kb)	14.534	3.31398	11.7561	XP_020422107.1|inner membrane protein PPF-1, chloroplastic [Prunus persica]
Prupe.1G309300	Downstream (1-2kb)	15.7972	3.3133	12.9137	XP_020422421.1|protein NRT1/ PTR FAMILY 3.1 [Prunus persica]
Prupe.3G153400	Distal Intergenic	15.5946	3.3133	12.7112	ONI17350.1|hypothetical protein PRUPE_3G153200 [Prunus persica]
Prupe.2G133800	Promoter (<=1kb)	14.8956	3.31318	12.1177	XP_007219496.1|probable WRKY transcription factor 12 [Prunus persica]
Prupe.6G142800	Distal Intergenic	14.8956	3.31318	12.1177	ONI01493.1|hypothetical protein PRUPE_6G142800 [Prunus persica]
Prupe.8G058800	Distal Intergenic	15.8469	3.3131	12.9376	XP_007221425.2|ABC transporter G family member 25 [Prunus persica]
Prupe.1G134000	Promoter (<=1kb)	17.626	3.31266	14.6426	XP_020412252.1|UDP-glucuronic acid decarboxylase 4 [Prunus persica]
Prupe.6G215800	Distal Intergenic	15.4045	3.31235	12.5747	ONI02695.1|hypothetical protein PRUPE_6G215800 [Prunus persica]
Prupe.8G148600	Promoter (<=1kb)	14.55	3.31226	11.7028	XP_007199624.1|uncharacterized protein LOC18767512 [Prunus persica]
Prupe.1G278300	Downstream (<1kb)	13.8902	3.31214	11.1126	XP_007224592.1|uncharacterized protein LOC18790469 [Prunus persica]
Prupe.7G027300	Distal Intergenic	15.4244	3.31157	12.6425	XP_007204692.1|R3H domain-containing protein 1 [Prunus persica]
Prupe.2G046900	Intron (Prupe.2G046900.1.v2.1/Prupe.2G046900.v2.1, intron 1 of 3)	15.4244	3.31157	12.6425	ONI21036.1|hypothetical protein PRUPE_2G046900 [Prunus persica]
Prupe.1G217700	Distal Intergenic	15.4244	3.31157	12.6425	ONI29852.1|hypothetical protein PRUPE_1G217700 [Prunus persica]
Prupe.6G091500	Distal Intergenic	15.4244	3.31157	12.6425	ONI00493.1|hypothetical protein PRUPE_6G091500 [Prunus persica]
Prupe.1G074100	Promoter (1-2kb)	15.0971	3.31097	12.2722	ONI27213.1|hypothetical protein PRUPE_1G074100 [Prunus persica]
Prupe.7G010900	Distal Intergenic	14.5233	3.31079	11.7443	|
Prupe.5G064500	Distal Intergenic	14.5233	3.31079	11.7443	XP_007209536.2|uncharacterized protein LOC18776819 [Prunus persica]
Prupe.6G248200	Promoter (<=1kb)	16.0582	3.31053	13.1388	ONI03275.1|hypothetical protein PRUPE_6G248200 [Prunus persica]
Prupe.3G277600	Downstream (<1kb)	15.4449	3.31026	12.6155	ONI19405.1|hypothetical protein PRUPE_3G277600 [Prunus persica]
Prupe.7G016500	Promoter (<=1kb)	15.8697	3.31019	12.9605	XP_020424708.1|peroxidase 44 [Prunus persica]
Prupe.1G025100	Promoter (<=1kb)	16.7314	3.31011	13.8293	XP_007223220.1|GDP-mannose 3,5-epimerase 2 [Prunus persica]
Prupe.2G102400	Distal Intergenic	14.5064	3.31	11.7332	XP_007219189.1|F-box/kelch-repeat protein SKIP25 [Prunus persica]
Prupe.1G191500	Distal Intergenic	14.5212	3.30999	11.7487	XP_020413882.1|protein farnesyltransferase/geranylgeranyltransferase type-1 subunit alpha [Prunus persica]
Prupe.5G106700	Distal Intergenic	15.3917	3.30961	12.5447	XP_020419020.1|probable WRKY transcription factor 29 isoform X1 [Prunus persica]
Prupe.3G268100	Promoter (<=1kb)	16.2201	3.30907	13.2701	XP_020416051.1|uncharacterized protein LOC18781582 [Prunus persica]
Prupe.6G001200	Promoter (1-2kb)	16.5011	3.30841	13.6253	XP_020421125.1|nuclear pore complex protein NUP214 isoform X2 [Prunus persica]
Prupe.4G154600	Distal Intergenic	15.6397	3.30815	12.7573	ONI12265.1|hypothetical protein PRUPE_4G154600 [Prunus persica]
Prupe.2G062700	Distal Intergenic	17.6792	3.30771	14.5966	ONI21385.1|hypothetical protein PRUPE_2G062700 [Prunus persica]
Prupe.2G130800	Intron (Prupe.2G130800.1.v2.1/Prupe.2G130800.v2.1, intron 5 of 18)	17.4814	3.30676	14.4255	XP_007218925.1|probable methionine--tRNA ligase [Prunus persica]
Prupe.4G226700	Intron (Prupe.4G226700.1.v2.1/Prupe.4G226700.v2.1, intron 2 of 3)	14.706	3.30675	11.9383	XP_020417408.1|microfibrillar-associated protein 1 [Prunus persica]
Prupe.1G489100	Distal Intergenic	15.567	3.30675	12.7291	XP_007225237.1|probable receptor-like serine/threonine-protein kinase At5g57670 [Prunus persica]
Prupe.8G209000	Promoter (<=1kb)	15.5817	3.30651	12.7023	XP_007200166.2|zinc finger HIT domain-containing protein 3 isoform X1 [Prunus persica]
Prupe.4G246000	Downstream (1-2kb)	15.0861	3.30639	12.2523	ONI13804.1|hypothetical protein PRUPE_4G246000 [Prunus persica]
Prupe.1G474700	Distal Intergenic	17.3625	3.30628	14.3989	ONI34322.1|hypothetical protein PRUPE_1G474700 [Prunus persica]
Prupe.1G060900	Distal Intergenic	16.3339	3.30622	13.4386	ONI26988.1|hypothetical protein PRUPE_1G060900 [Prunus persica]
Prupe.2G016000	Promoter (<=1kb)	14.5159	3.30599	11.7467	ONI20444.1|hypothetical protein PRUPE_2G016000 [Prunus persica]
Prupe.1G188500	Downstream (<1kb)	14.5159	3.30599	11.7467	ONI29228.1|hypothetical protein PRUPE_1G188500 [Prunus persica]
Prupe.2G069100	Distal Intergenic	14.5159	3.30599	11.7467	ONI21480.1|hypothetical protein PRUPE_2G069100 [Prunus persica]
Prupe.1G097100	Distal Intergenic	15.4115	3.30585	12.5625	XP_007222249.1|RING-H2 finger protein ATL13 [Prunus persica]
Prupe.3G092800	Intron (Prupe.3G092800.1.v2.1/Prupe.3G092800.v2.1, intron 7 of 11)	15.3476	3.30553	12.5072	XP_020416282.1|COBW domain-containing protein 1 [Prunus persica]
Prupe.4G256100	Promoter (<=1kb)	15.6058	3.3054	12.8122	ONI13981.1|hypothetical protein PRUPE_4G256100 [Prunus persica]
Prupe.7G181000	Distal Intergenic	16.0114	3.30494	13.0844	XP_020423976.1|ubiquitin domain-containing protein DSK2a isoform X2 [Prunus persica]
Prupe.6G364900	Intron (Prupe.6G364900.1.v2.1/Prupe.6G364900.v2.1, intron 4 of 5)	16.4746	3.30439	13.6006	XP_007206002.1|protein HEADING DATE 3A [Prunus persica]
[truncated: 17,580 more rows]
